# Supplementary material for: Identification of conserved miRNAs and their targets in Jatropha curcas: an in silico approach
Source: J Genet Eng Biotechnol. 2023 Apr 7;21:43. doi: 10.1186/s43141-023-00495-9 (PMC10079790; doi:10.1186/s43141-023-00495-9)
Supplement: Supplementary file 9 — Additional file 9. Gene targets of the predicted miRNAs. [file 43141_2023_495_MOESM9_ESM.xlsx]

## Sheet: Jcu- miR2112-3p
#Please import the downloaded file into Microsoft Excel or other speadsheet software
miRNA_Acc.	Target_Acc.	Expectation	Inhibition	Target_Desc.	Multiplicity
CUUUAUAUCGGUAUUAGC	AT4G16860.1	2.5	Cleavage	| Symbols: RPP4 | Disease resistance protein (TIR-NBS-LRR class) family | chr4:9488466-9495816 REVERSE LENGTH=3678	1
CUUUAUAUCGGUAUUAGC	AT3G32425.1	2.5	Cleavage	| Symbols: | transposable element gene | chr3:13380744-13383624 REVERSE LENGTH=2881	1
CUUUAUAUCGGUAUUAGC	AT4G38200.1	2.5	Cleavage	| Symbols: | SEC7-like guanine nucleotide exchange family protein | chr4:17915293-17922732 FORWARD LENGTH=5294	1
CUUUAUAUCGGUAUUAGC	AT1G74030.1	3	Cleavage	| Symbols: ENO1 | enolase 1 | chr1:27839184-27841939 REVERSE LENGTH=1753	1
CUUUAUAUCGGUAUUAGC	AT4G21865.1	3	Translation	| Symbols: | unknown protein; Has 11 Blast hits to 11 proteins in 4 species: Archae - 0; Bacteria - 0; Metazoa - 0; Fungi - 0; Plants - 11; Viruses - 0; Other Eukaryotes - 0 (source: NCBI BLink). | chr4:11601905-11603276 FORWARD LENGTH=783	1
CUUUAUAUCGGUAUUAGC	AT4G20370.1	3	Cleavage	| Symbols: TSF | PEBP (phosphatidylethanolamine-binding protein) family protein | chr4:11000771-11002996 REVERSE LENGTH=799	1
CUUUAUAUCGGUAUUAGC	AT5G26600.1	3	Cleavage	| Symbols: | Pyridoxal phosphate (PLP)-dependent transferases superfamily protein | chr5:9377402-9379018 FORWARD LENGTH=1617	1
CUUUAUAUCGGUAUUAGC	AT5G26600.2	3	Cleavage	| Symbols: | Pyridoxal phosphate (PLP)-dependent transferases superfamily protein | chr5:9377402-9379797 FORWARD LENGTH=2009	1
CUUUAUAUCGGUAUUAGC	AT4G20980.4	3	Cleavage	| Symbols: | Eukaryotic translation initiation factor 3 subunit 7 (eIF-3) | chr4:11216881-11219638 FORWARD LENGTH=2088	1
CUUUAUAUCGGUAUUAGC	AT4G20980.3	3	Cleavage	| Symbols: | Eukaryotic translation initiation factor 3 subunit 7 (eIF-3) | chr4:11216944-11219319 FORWARD LENGTH=2098	1
CUUUAUAUCGGUAUUAGC	AT4G20980.1	3	Cleavage	| Symbols: | Eukaryotic translation initiation factor 3 subunit 7 (eIF-3) | chr4:11216931-11219337 FORWARD LENGTH=2126	1
CUUUAUAUCGGUAUUAGC	AT4G20980.2	3	Cleavage	| Symbols: | Eukaryotic translation initiation factor 3 subunit 7 (eIF-3) | chr4:11216944-11219319 FORWARD LENGTH=2376	1
CUUUAUAUCGGUAUUAGC	AT1G09050.1	3	Cleavage	| Symbols: | unknown protein; BEST Arabidopsis thaliana protein match is: unknown protein (TAIR:AT1G09040.1); Has 552 Blast hits to 499 proteins in 115 species: Archae - 0; Bacteria - 86; Metazoa - 259; Fungi - 14; Plants - 77; Viruses - 0; Other Eukaryotes - 116 (source: NCBI BLink). | chr1:2918031-2920889 FORWARD LENGTH=2782	1
CUUUAUAUCGGUAUUAGC	AT1G09040.1	3	Cleavage	| Symbols: | unknown protein; FUNCTIONS IN: molecular_function unknown; INVOLVED IN: biological_process unknown; LOCATED IN: membrane; EXPRESSED IN: leaf; BEST Arabidopsis thaliana protein match is: unknown protein (TAIR:AT1G09050.1); Has 614 Blast hits to 567 proteins in 104 species: Archae - 2; Bacteria - 12; Metazoa - 344; Fungi - 31; Plants - 81; Viruses - 0; Other Eukaryotes - 144 (source: N…	1
CUUUAUAUCGGUAUUAGC	AT1G73460.1	3	Cleavage	| Symbols: | Protein kinase superfamily protein | chr1:27620122-27625092 FORWARD LENGTH=3703	1
CUUUAUAUCGGUAUUAGC	AT5G45472.1	3	Cleavage	| Symbols: | Potential natural antisense gene, locus overlaps with AT5G45470 | chr5:18422368-18425035 FORWARD LENGTH=2258	1
CUUUAUAUCGGUAUUAGC	AT5G07510.2	3	Cleavage	| Symbols: GRP14, ATGRP14, GRP-4, ATGRP-4 | glycine-rich protein 14 | chr5:2377710-2378824 REVERSE LENGTH=755	1
CUUUAUAUCGGUAUUAGC	AT5G07510.3	3	Cleavage	| Symbols: GRP14, ATGRP14, GRP-4, ATGRP-4 | glycine-rich protein 14 | chr5:2377710-2378829 REVERSE LENGTH=772	1
CUUUAUAUCGGUAUUAGC	AT5G07510.1	3	Cleavage	| Symbols: GRP14, ATGRP14, GRP-4, ATGRP-4 | glycine-rich protein 14 | chr5:2377710-2378829 REVERSE LENGTH=796	1
CUUUAUAUCGGUAUUAGC	AT1G62810.1	3	Cleavage	| Symbols: | Copper amine oxidase family protein | chr1:23257726-23261966 REVERSE LENGTH=2860	1
CUUUAUAUCGGUAUUAGC	AT1G14340.1	3	Cleavage	| Symbols: | RNA-binding (RRM/RBD/RNP motifs) family protein | chr1:4897346-4898961 FORWARD LENGTH=1039	1
CUUUAUAUCGGUAUUAGC	AT1G51720.1	3	Cleavage	| Symbols: | Amino acid dehydrogenase family protein | chr1:19180772-19186532 FORWARD LENGTH=2469	1
CUUUAUAUCGGUAUUAGC	AT4G00760.1	3	Translation	| Symbols: APRR8, PRR8 | pseudo-response regulator 8 | chr4:327025-333477 REVERSE LENGTH=3285	1
CUUUAUAUCGGUAUUAGC	AT5G53010.1	3	Cleavage	| Symbols: | calcium-transporting ATPase, putative | chr5:21488490-21496537 REVERSE LENGTH=3458	1

## Sheet: Jcu- miR3520-5p
#Please import the downloaded file into Microsoft Excel or other speadsheet software
miRNA_Acc.	Target_Acc.	Expectation	Inhibition	Target_Desc.	Multiplicity
GUGAUUAUGAAUAUCUUGU	AT3G62270.1	2	Cleavage	| Symbols: | HCO3- transporter family | chr3:23042284-23046048 REVERSE LENGTH=2771	1
GUGAUUAUGAAUAUCUUGU	AT3G09560.2	2	Cleavage	| Symbols: | Lipin family protein | chr3:2934617-2939456 REVERSE LENGTH=3465	1
GUGAUUAUGAAUAUCUUGU	AT3G09560.3	2	Cleavage	| Symbols: | Lipin family protein | chr3:2934617-2939456 REVERSE LENGTH=3472	1
GUGAUUAUGAAUAUCUUGU	AT3G09560.1	2	Cleavage	| Symbols: ATPAH1, PAH1 | Lipin family protein | chr3:2934617-2939456 REVERSE LENGTH=3511	1
GUGAUUAUGAAUAUCUUGU	AT3G17390.1	2.5	Cleavage	| Symbols: MTO3, SAMS3, MAT4 | S-adenosylmethionine synthetase family protein | chr3:5952187-5954084 REVERSE LENGTH=1690	1
GUGAUUAUGAAUAUCUUGU	AT1G77460.2	2.5	Cleavage	| Symbols: | Armadillo/beta-catenin-like repeat ; C2 calcium/lipid-binding domain (CaLB) protein | chr1:29103633-29111921 FORWARD LENGTH=7010	1
GUGAUUAUGAAUAUCUUGU	AT1G77460.1	2.5	Cleavage	| Symbols: | Armadillo/beta-catenin-like repeat ; C2 calcium/lipid-binding domain (CaLB) protein | chr1:29103763-29111921 FORWARD LENGTH=7084	1
GUGAUUAUGAAUAUCUUGU	AT1G16930.1	2.5	Cleavage	| Symbols: | F-box/RNI-like/FBD-like domains-containing protein | chr1:5789987-5791534 FORWARD LENGTH=1350	1
GUGAUUAUGAAUAUCUUGU	AT5G60850.1	2.5	Cleavage	| Symbols: OBP4 | OBF binding protein 4 | chr5:24480449-24481873 FORWARD LENGTH=1425	1
GUGAUUAUGAAUAUCUUGU	AT1G64000.1	2.5	Cleavage	| Symbols: WRKY56, ATWRKY56 | WRKY DNA-binding protein 56 | chr1:23747304-23749053 FORWARD LENGTH=888	1
GUGAUUAUGAAUAUCUUGU	AT1G75510.1	2.5	Cleavage	| Symbols: | Transcription initiation factor IIF, beta subunit | chr1:28347055-28348735 REVERSE LENGTH=1091	2
GUGAUUAUGAAUAUCUUGU	AT3G55470.2	2.5	Cleavage	| Symbols: | Calcium-dependent lipid-binding (CaLB domain) family protein | chr3:20564239-20566329 FORWARD LENGTH=822	1
GUGAUUAUGAAUAUCUUGU	AT3G55470.1	2.5	Cleavage	| Symbols: | Calcium-dependent lipid-binding (CaLB domain) family protein | chr3:20564236-20566329 FORWARD LENGTH=828	1
GUGAUUAUGAAUAUCUUGU	AT4G31350.2	2.5	Cleavage	| Symbols: | Core-2/I-branching beta-1,6-N-acetylglucosaminyltransferase family protein | chr4:15212515-15215856 FORWARD LENGTH=1632	1
GUGAUUAUGAAUAUCUUGU	AT4G31350.1	2.5	Cleavage	| Symbols: | Core-2/I-branching beta-1,6-N-acetylglucosaminyltransferase family protein | chr4:15212498-15215856 FORWARD LENGTH=1664	1
GUGAUUAUGAAUAUCUUGU	AT5G65800.1	2.5	Translation	| Symbols: ACS5, CIN5, ETO2, ATACS5 | ACC synthase 5 | chr5:26330746-26332812 REVERSE LENGTH=1877	1
GUGAUUAUGAAUAUCUUGU	AT5G51950.2	2.5	Cleavage	| Symbols: | Glucose-methanol-choline (GMC) oxidoreductase family protein | chr5:21105909-21108605 REVERSE LENGTH=1978	1
GUGAUUAUGAAUAUCUUGU	AT5G51950.1	2.5	Cleavage	| Symbols: | Glucose-methanol-choline (GMC) oxidoreductase family protein | chr5:21105909-21108605 REVERSE LENGTH=1991	1
GUGAUUAUGAAUAUCUUGU	AT5G57735.1	2.5	Cleavage	| Symbols: TASIR-ARF | tasiR-ARF; other RNA | chr5:23394005-23394500 FORWARD LENGTH=496	2
GUGAUUAUGAAUAUCUUGU	AT1G23510.1	3	Cleavage	| Symbols: | unknown protein; BEST Arabidopsis thaliana protein match is: Domain of unknown function (DUF220) (TAIR:AT1G23520.1); Has 133 Blast hits to 120 proteins in 9 species: Archae - 0; Bacteria - 0; Metazoa - 0; Fungi - 0; Plants - 133; Viruses - 0; Other Eukaryotes - 0 (source: NCBI BLink). | chr1:8341449-8342796 REVERSE LENGTH=962	1
GUGAUUAUGAAUAUCUUGU	AT1G23510.2	3	Cleavage	| Symbols: | unknown protein; BEST Arabidopsis thaliana protein match is: Domain of unknown function (DUF220) (TAIR:AT1G23520.1); Has 35333 Blast hits to 34131 proteins in 2444 species: Archae - 798; Bacteria - 22429; Metazoa - 974; Fungi - 991; Plants - 531; Viruses - 0; Other Eukaryotes - 9610 (source: NCBI BLink). | chr1:8341449-8342743 REVERSE LENGTH=995	1
GUGAUUAUGAAUAUCUUGU	AT1G55390.1	3	Cleavage	| Symbols: | Cysteine/Histidine-rich C1 domain family protein | chr1:20680876-20683043 REVERSE LENGTH=2168	1
GUGAUUAUGAAUAUCUUGU	AT3G26420.1	3	Cleavage	| Symbols: ATRZ-1A | RNA-binding (RRM/RBD/RNP motifs) family protein with retrovirus zinc finger-like domain | chr3:9671517-9676005 FORWARD LENGTH=3033	1
GUGAUUAUGAAUAUCUUGU	AT3G26430.1	3	Cleavage	| Symbols: | GDSL-like Lipase/Acylhydrolase superfamily protein | chr3:9671517-9675927 FORWARD LENGTH=3162	1
GUGAUUAUGAAUAUCUUGU	AT4G01335.1	3	Translation	| Symbols: | FUNCTIONS IN: molecular_function unknown; INVOLVED IN: biological_process unknown; LOCATED IN: endomembrane system; BEST Arabidopsis thaliana protein match is: CHP-rich zinc finger protein-related (TAIR:AT4G01340.1); Has 13 Blast hits to 13 proteins in 2 species: Archae - 0; Bacteria - 0; Metazoa - 0; Fungi - 0; Plants - 13; Viruses - 0; Other Eukaryotes - 0 (source: NCBI BLink). | c…	1
GUGAUUAUGAAUAUCUUGU	AT2G03850.1	3	Translation	| Symbols: | Late embryogenesis abundant protein (LEA) family protein | chr2:1175581-1176702 FORWARD LENGTH=753	1
GUGAUUAUGAAUAUCUUGU	AT5G42880.1	3	Cleavage	| Symbols: | Plant protein of unknown function (DUF827) | chr5:17191577-17194131 FORWARD LENGTH=2364	1
GUGAUUAUGAAUAUCUUGU	AT5G59670.1	3	Cleavage	| Symbols: | Leucine-rich repeat protein kinase family protein | chr5:24041494-24045652 FORWARD LENGTH=2825	1
GUGAUUAUGAAUAUCUUGU	AT2G39460.1	3	Cleavage	| Symbols: ATRPL23A, RPL23A, RPL23AA | ribosomal protein L23AA | chr2:16474923-16476108 FORWARD LENGTH=795	1
GUGAUUAUGAAUAUCUUGU	AT2G39460.2	3	Cleavage	| Symbols: ATRPL23A, RPL23A, RPL23AA | ribosomal protein L23AA | chr2:16474149-16476046 FORWARD LENGTH=1400	1
GUGAUUAUGAAUAUCUUGU	AT3G51670.1	3	Cleavage	| Symbols: | SEC14 cytosolic factor family protein / phosphoglyceride transfer family protein | chr3:19168850-19171150 FORWARD LENGTH=1594	1
GUGAUUAUGAAUAUCUUGU	AT5G14850.2	3	Cleavage	| Symbols: | Alg9-like mannosyltransferase family | chr5:4801897-4804990 REVERSE LENGTH=1861	1
GUGAUUAUGAAUAUCUUGU	AT5G14850.1	3	Cleavage	| Symbols: | Alg9-like mannosyltransferase family | chr5:4801897-4804990 REVERSE LENGTH=1862	1
GUGAUUAUGAAUAUCUUGU	AT1G20690.1	3	Cleavage	| Symbols: | SWI-SNF-related chromatin binding protein | chr1:7174438-7176377 FORWARD LENGTH=1940	1
GUGAUUAUGAAUAUCUUGU	AT5G55490.1	3	Cleavage	| Symbols: ATGEX1, GEX1 | gamete expressed protein 1 | chr5:22478712-22481148 REVERSE LENGTH=1969	2
GUGAUUAUGAAUAUCUUGU	AT3G49880.1	3	Cleavage	| Symbols: | glycosyl hydrolase family protein 43 | chr3:18496249-18498713 FORWARD LENGTH=2066	1
GUGAUUAUGAAUAUCUUGU	AT3G48200.1	3	Cleavage	| Symbols: | unknown protein; FUNCTIONS IN: molecular_function unknown; INVOLVED IN: biological_process unknown; LOCATED IN: endomembrane system; EXPRESSED IN: 21 plant structures; EXPRESSED DURING: 13 growth stages; Has 210 Blast hits to 148 proteins in 42 species: Archae - 0; Bacteria - 118; Metazoa - 0; Fungi - 0; Plants - 48; Viruses - 0; Other Eukaryotes - 44 (source: NCBI BLink). | chr3:178…	1
GUGAUUAUGAAUAUCUUGU	AT1G38710.1	3	Cleavage	| Symbols: | transposable element gene | chr1:14538739-14542790 REVERSE LENGTH=4052	1
GUGAUUAUGAAUAUCUUGU	AT2G32610.1	3	Cleavage	| Symbols: ATCSLB01, CSLB01, ATCSLB1 | cellulose synthase-like B1 | chr2:13836234-13839513 FORWARD LENGTH=2274	1
GUGAUUAUGAAUAUCUUGU	AT1G15580.1	3	Cleavage	| Symbols: IAA5, ATAUX2-27, AUX2-27 | indole-3-acetic acid inducible 5 | chr1:5365665-5366497 REVERSE LENGTH=628	1
GUGAUUAUGAAUAUCUUGU	AT1G17620.1	3	Cleavage	| Symbols: | Late embryogenesis abundant (LEA) hydroxyproline-rich glycoprotein family | chr1:6062216-6063291 FORWARD LENGTH=1076	1
GUGAUUAUGAAUAUCUUGU	AT5G61800.1	3	Cleavage	| Symbols: | Pentatricopeptide repeat (PPR) superfamily protein | chr5:24829987-24831553 REVERSE LENGTH=1567	1
GUGAUUAUGAAUAUCUUGU	AT1G02720.1	3	Cleavage	| Symbols: GATL5 | galacturonosyltransferase 5 | chr1:591826-594236 FORWARD LENGTH=1775	1

## Sheet: Jcu- miR4249
#Please import the downloaded file into Microsoft Excel or other speadsheet software
miRNA_Acc.	Target_Acc.	Expectation	Inhibition	Target_Desc.	Multiplicity
AAUUUAAGAAGCUGAGUU	AT1G70320.1	1	Cleavage	| Symbols: UPL2 | ubiquitin-protein ligase 2 | chr1:26488522-26501281 REVERSE LENGTH=11200	1
AAUUUAAGAAGCUGAGUU	AT1G55860.2	1	Cleavage	| Symbols: UPL1 | ubiquitin-protein ligase 1 | chr1:20879466-20893268 REVERSE LENGTH=11745	1
AAUUUAAGAAGCUGAGUU	AT1G55860.1	1	Cleavage	| Symbols: UPL1 | ubiquitin-protein ligase 1 | chr1:20879466-20895393 REVERSE LENGTH=12134	1
AAUUUAAGAAGCUGAGUU	AT1G60070.1	2	Cleavage	| Symbols: | Adaptor protein complex AP-1, gamma subunit | chr1:22142605-22149526 REVERSE LENGTH=3158	1
AAUUUAAGAAGCUGAGUU	AT1G60070.2	2	Cleavage	| Symbols: | Adaptor protein complex AP-1, gamma subunit | chr1:22142604-22149527 REVERSE LENGTH=3268	1
AAUUUAAGAAGCUGAGUU	AT1G09680.1	2	Cleavage	| Symbols: | Pentatricopeptide repeat (PPR) superfamily protein | chr1:3134107-3135930 REVERSE LENGTH=1824	1
AAUUUAAGAAGCUGAGUU	AT4G07390.1	2.5	Cleavage	| Symbols: | Mannose-P-dolichol utilization defect 1 protein | chr4:4195680-4197571 FORWARD LENGTH=1032	1
AAUUUAAGAAGCUGAGUU	AT1G55530.1	2.5	Cleavage	| Symbols: | RING/U-box superfamily protein | chr1:20729182-20731283 REVERSE LENGTH=1650	2
AAUUUAAGAAGCUGAGUU	AT3G09830.2	2.5	Cleavage	| Symbols: | Protein kinase superfamily protein | chr3:3016538-3018983 FORWARD LENGTH=1846	2
AAUUUAAGAAGCUGAGUU	AT3G09830.1	2.5	Cleavage	| Symbols: | Protein kinase superfamily protein | chr3:3016494-3018983 FORWARD LENGTH=1911	2
AAUUUAAGAAGCUGAGUU	AT3G43625.1	2.5	Cleavage	| Symbols: | transposable element gene | chr3:15532185-15538492 REVERSE LENGTH=6308	1
AAUUUAAGAAGCUGAGUU	AT1G69540.1	2.5	Cleavage	| Symbols: AGL94 | AGAMOUS-like 94 | chr1:26145044-26147571 REVERSE LENGTH=1540	1
AAUUUAAGAAGCUGAGUU	AT5G48700.1	2.5	Cleavage	| Symbols: | Ubiquitin-like superfamily protein | chr5:19749494-19750013 REVERSE LENGTH=354	1
AAUUUAAGAAGCUGAGUU	AT4G22380.1	2.5	Cleavage	| Symbols: | Ribosomal protein L7Ae/L30e/S12e/Gadd45 family protein | chr4:11811750-11813000 REVERSE LENGTH=756	1
AAUUUAAGAAGCUGAGUU	AT5G13410.1	2.5	Cleavage	| Symbols: | FKBP-like peptidyl-prolyl cis-trans isomerase family protein | chr5:4299705-4301780 REVERSE LENGTH=970	1
AAUUUAAGAAGCUGAGUU	AT3G10400.1	2.5	Cleavage	| Symbols: | RNA recognition motif and CCHC-type zinc finger domains containing protein | chr3:3232608-3233685 FORWARD LENGTH=1078	1
AAUUUAAGAAGCUGAGUU	AT1G77020.1	2.5	Cleavage	| Symbols: | DNAJ heat shock N-terminal domain-containing protein | chr1:28944843-28947031 REVERSE LENGTH=1517	1
AAUUUAAGAAGCUGAGUU	AT5G08600.1	2.5	Cleavage	| Symbols: | U3 ribonucleoprotein (Utp) family protein | chr5:2786267-2789871 FORWARD LENGTH=2635	1
AAUUUAAGAAGCUGAGUU	AT5G08600.2	2.5	Cleavage	| Symbols: | U3 ribonucleoprotein (Utp) family protein | chr5:2786187-2790241 FORWARD LENGTH=2821	1
AAUUUAAGAAGCUGAGUU	AT2G36370.1	2.5	Cleavage	| Symbols: | ubiquitin-protein ligases | chr2:15247793-15252967 FORWARD LENGTH=2965	1
AAUUUAAGAAGCUGAGUU	AT1G02270.1	3	Cleavage	| Symbols: | Calcium-binding endonuclease/exonuclease/phosphatase family | chr1:443149-446235 REVERSE LENGTH=1645	1
AAUUUAAGAAGCUGAGUU	AT3G49160.1	3	Translation	| Symbols: | pyruvate kinase family protein | chr3:18221994-18224885 REVERSE LENGTH=2445	1
AAUUUAAGAAGCUGAGUU	AT3G20180.1	3	Cleavage	| Symbols: | Copper transport protein family | chr3:7043385-7043841 REVERSE LENGTH=357	1
AAUUUAAGAAGCUGAGUU	AT5G59470.2	3	Cleavage	| Symbols: | Mannose-P-dolichol utilization defect 1 protein | chr5:23978556-23979478 FORWARD LENGTH=762	1
AAUUUAAGAAGCUGAGUU	AT5G59470.1	3	Cleavage	| Symbols: | Mannose-P-dolichol utilization defect 1 protein | chr5:23978556-23979478 FORWARD LENGTH=839	1
AAUUUAAGAAGCUGAGUU	AT3G55005.1	3	Cleavage	| Symbols: TON1B | tonneau 1b (TON1b) | chr3:20383956-20386382 FORWARD LENGTH=1138	1
AAUUUAAGAAGCUGAGUU	AT1G31500.3	3	Cleavage	| Symbols: | DNAse I-like superfamily protein | chr1:11273636-11276566 REVERSE LENGTH=1478	1
AAUUUAAGAAGCUGAGUU	AT1G64840.1	3	Translation	| Symbols: | Protein of unknown function (DUF295) | chr1:24093558-24095399 FORWARD LENGTH=1637	1
AAUUUAAGAAGCUGAGUU	AT2G32430.1	3	Cleavage	| Symbols: | Galactosyltransferase family protein | chr2:13771296-13774502 FORWARD LENGTH=1960	1
AAUUUAAGAAGCUGAGUU	AT3G14730.1	3	Cleavage	| Symbols: | Pentatricopeptide repeat (PPR) superfamily protein | chr3:4949385-4951346 REVERSE LENGTH=1962	1
AAUUUAAGAAGCUGAGUU	AT3G25970.1	3	Cleavage	| Symbols: | Pentatricopeptide repeat (PPR) superfamily protein | chr3:9500116-9502221 REVERSE LENGTH=2106	1
AAUUUAAGAAGCUGAGUU	AT2G33210.1	3	Cleavage	| Symbols: HSP60-2 | heat shock protein 60-2 | chr2:14074907-14078731 REVERSE LENGTH=2107	1
AAUUUAAGAAGCUGAGUU	AT2G33210.2	3	Cleavage	| Symbols: HSP60-2 | heat shock protein 60-2 | chr2:14074870-14078744 REVERSE LENGTH=2142	1
AAUUUAAGAAGCUGAGUU	AT1G72470.1	3	Cleavage	| Symbols: ATEXO70D1, EXO70D1 | exocyst subunit exo70 family protein D1 | chr1:27283693-27285895 FORWARD LENGTH=2203	1
AAUUUAAGAAGCUGAGUU	AT2G34730.1	3	Cleavage	| Symbols: | myosin heavy chain-related | chr2:14654357-14657621 FORWARD LENGTH=2759	1
AAUUUAAGAAGCUGAGUU	AT2G34730.2	3	Cleavage	| Symbols: | myosin heavy chain-related | chr2:14654357-14657623 FORWARD LENGTH=2761	1
AAUUUAAGAAGCUGAGUU	AT1G12460.1	3	Cleavage	| Symbols: | Leucine-rich repeat protein kinase family protein | chr1:4247249-4250630 FORWARD LENGTH=3289	1
AAUUUAAGAAGCUGAGUU	AT5G45230.1	3	Cleavage	| Symbols: | Disease resistance protein (TIR-NBS-LRR class) family | chr5:18302147-18308303 REVERSE LENGTH=3696	1
AAUUUAAGAAGCUGAGUU	AT3G13228.1	3	Cleavage	| Symbols: | RING/U-box superfamily protein | chr3:4266964-4268251 FORWARD LENGTH=1288	1
AAUUUAAGAAGCUGAGUU	AT3G01890.1	3	Cleavage	| Symbols: | SWIB/MDM2 domain superfamily protein | chr3:310015-311976 FORWARD LENGTH=1898	1
AAUUUAAGAAGCUGAGUU	AT1G74910.3	3	Cleavage	| Symbols: | ADP-glucose pyrophosphorylase family protein | chr1:28135361-28138768 REVERSE LENGTH=1967	1
AAUUUAAGAAGCUGAGUU	AT1G74910.1	3	Cleavage	| Symbols: | ADP-glucose pyrophosphorylase family protein | chr1:28135361-28138768 REVERSE LENGTH=1969	1
AAUUUAAGAAGCUGAGUU	AT5G41170.1	3	Cleavage	| Symbols: | Pentatricopeptide repeat (PPR-like) superfamily protein | chr5:16478486-16480584 REVERSE LENGTH=2099	1
AAUUUAAGAAGCUGAGUU	AT4G02400.1	3	Cleavage	| Symbols: | U3 ribonucleoprotein (Utp) family protein | chr4:1054199-1057998 FORWARD LENGTH=2726	1
AAUUUAAGAAGCUGAGUU	AT3G12810.1	3	Cleavage	| Symbols: PIE1, SRCAP, chr13 | SNF2 domain-containing protein / helicase domain-containing protein | chr3:4065042-4074078 FORWARD LENGTH=6848	1
AAUUUAAGAAGCUGAGUU	AT4G14600.1	3	Translation	| Symbols: | Target SNARE coiled-coil domain protein | chr4:8376400-8378335 FORWARD LENGTH=833	1
AAUUUAAGAAGCUGAGUU	AT3G07950.1	3	Cleavage	| Symbols: | rhomboid protein-related | chr3:2531852-2534504 FORWARD LENGTH=1272	1
AAUUUAAGAAGCUGAGUU	AT3G56570.1	3	Cleavage	| Symbols: | SET domain-containing protein | chr3:20958660-20961137 FORWARD LENGTH=1596	1
AAUUUAAGAAGCUGAGUU	AT4G14090.1	3	Cleavage	| Symbols: | UDP-Glycosyltransferase superfamily protein | chr4:8122188-8123835 REVERSE LENGTH=1648	1
AAUUUAAGAAGCUGAGUU	AT5G11200.1	3	Cleavage	| Symbols: | DEAD/DEAH box RNA helicase family protein | chr5:3567174-3571015 FORWARD LENGTH=1711	1
AAUUUAAGAAGCUGAGUU	AT5G11170.1	3	Cleavage	| Symbols: | DEAD/DEAH box RNA helicase family protein | chr5:3553117-3556977 FORWARD LENGTH=1715	1
AAUUUAAGAAGCUGAGUU	AT5G11200.3	3	Cleavage	| Symbols: | DEAD/DEAH box RNA helicase family protein | chr5:3567175-3571015 FORWARD LENGTH=1833	1
AAUUUAAGAAGCUGAGUU	AT5G11200.2	3	Cleavage	| Symbols: | DEAD/DEAH box RNA helicase family protein | chr5:3567175-3571015 FORWARD LENGTH=1887	1
AAUUUAAGAAGCUGAGUU	AT4G04490.1	3	Cleavage	| Symbols: CRK36 | cysteine-rich RLK (RECEPTOR-like protein kinase) 36 | chr4:2231957-2234638 REVERSE LENGTH=1977	1
AAUUUAAGAAGCUGAGUU	AT4G04540.1	3	Cleavage	| Symbols: CRK39 | cysteine-rich RLK (RECEPTOR-like protein kinase) 39 | chr4:2259580-2262138 FORWARD LENGTH=1980	1
AAUUUAAGAAGCUGAGUU	AT4G04510.1	3	Cleavage	| Symbols: CRK38 | cysteine-rich RLK (RECEPTOR-like protein kinase) 38 | chr4:2242122-2244930 FORWARD LENGTH=2221	1
AAUUUAAGAAGCUGAGUU	AT5G64970.1	3	Cleavage	| Symbols: | Mitochondrial substrate carrier family protein | chr5:25958025-25960644 REVERSE LENGTH=2269	1
AAUUUAAGAAGCUGAGUU	AT4G36180.1	3	Cleavage	| Symbols: | Leucine-rich receptor-like protein kinase family protein | chr4:17120085-17123841 REVERSE LENGTH=3678	1

## Sheet: Jcu- miR5658
#Please import the downloaded file into Microsoft Excel or other speadsheet software
miRNA_Acc.	Target_Acc.	Expectation	Inhibition	Target_Desc.	Multiplicity
UGAUGCUGAUGAUGAGGA	AT4G18390.1	0	Cleavage	| Symbols: TCP2 | TEOSINTE BRANCHED 1, cycloidea and PCF transcription factor 2 | chr4:10162953-10165562 REVERSE LENGTH=1845	2
UGAUGCUGAUGAUGAGGA	AT4G18390.2	0	Cleavage	| Symbols: TCP2 | TEOSINTE BRANCHED 1, cycloidea and PCF transcription factor 2 | chr4:10162979-10165546 REVERSE LENGTH=1569	2
UGAUGCUGAUGAUGAGGA	AT5G49550.1	1	Cleavage	| Symbols: BLOS2 | Putative homolog of mammalian BLOC-1 Subunit 2. Protein - protein interaction with BLOS1. | chr5:20106653-20107191 REVERSE LENGTH=468	1
UGAUGCUGAUGAUGAGGA	AT2G44480.2	1	Cleavage	| Symbols: BGLU17 | beta glucosidase 17 | chr2:18359734-18363088 FORWARD LENGTH=1893	1
UGAUGCUGAUGAUGAGGA	AT2G44480.1	1	Cleavage	| Symbols: BGLU17 | beta glucosidase 17 | chr2:18359734-18363088 FORWARD LENGTH=1687	1
UGAUGCUGAUGAUGAGGA	AT5G65170.1	1	Cleavage	| Symbols: | VQ motif-containing protein | chr5:26041174-26042406 FORWARD LENGTH=1233	1
UGAUGCUGAUGAUGAGGA	AT4G17680.2	1	Cleavage	| Symbols: | SBP (S-ribonuclease binding protein) family protein | chr4:9842872-9844265 REVERSE LENGTH=1225	1
UGAUGCUGAUGAUGAGGA	AT5G66370.1	1	Cleavage	| Symbols: | unknown protein; BEST Arabidopsis thaliana protein match is: unknown protein (TAIR:AT3G51020.1); Has 1807 Blast hits to 1807 proteins in 277 species: Archae - 0; Bacteria - 0; Metazoa - 736; Fungi - 347; Plants - 385; Viruses - 0; Other Eukaryotes - 339 (source: NCBI BLink). | chr5:26512200-26512824 REVERSE LENGTH=453	1
UGAUGCUGAUGAUGAGGA	AT2G03240.1	1.5	Cleavage	| Symbols: | EXS (ERD1/XPR1/SYG1) family protein | chr2:973413-977337 REVERSE LENGTH=2752	1
UGAUGCUGAUGAUGAGGA	AT1G62870.1	1.5	Cleavage	| Symbols: | unknown protein; BEST Arabidopsis thaliana protein match is: unknown protein (TAIR:AT1G12380.1); Has 351 Blast hits to 343 proteins in 42 species: Archae - 2; Bacteria - 0; Metazoa - 27; Fungi - 5; Plants - 299; Viruses - 0; Other Eukaryotes - 18 (source: NCBI BLink). | chr1:23284012-23286760 REVERSE LENGTH=2749	2
UGAUGCUGAUGAUGAGGA	AT1G55110.1	1.5	Cleavage	| Symbols: AtIDD7, IDD7 | indeterminate(ID)-domain 7 | chr1:20560284-20563171 REVERSE LENGTH=1580	1
UGAUGCUGAUGAUGAGGA	AT5G23170.1	1.5	Cleavage	| Symbols: | Protein kinase superfamily protein | chr5:7798197-7799448 REVERSE LENGTH=1252	1
UGAUGCUGAUGAUGAGGA	AT3G55390.1	1.5	Cleavage	| Symbols: | Uncharacterised protein family (UPF0497) | chr3:20534615-20535685 FORWARD LENGTH=820	1
UGAUGCUGAUGAUGAGGA	AT4G35890.1	1.5	Cleavage	| Symbols: | winged-helix DNA-binding transcription factor family protein | chr4:16997139-17000833 FORWARD LENGTH=2289	1
UGAUGCUGAUGAUGAGGA	AT2G33793.1	1.5	Cleavage	| Symbols: | unknown protein; Has 35333 Blast hits to 34131 proteins in 2444 species: Archae - 798; Bacteria - 22429; Metazoa - 974; Fungi - 991; Plants - 531; Viruses - 0; Other Eukaryotes - 9610 (source: NCBI BLink). | chr2:14296994-14300506 FORWARD LENGTH=1401	1
UGAUGCUGAUGAUGAGGA	AT5G13250.1	2	Cleavage	| Symbols: | RING finger protein | chr5:4234269-4241746 FORWARD LENGTH=1512	2
UGAUGCUGAUGAUGAGGA	AT4G35070.1	2	Cleavage	| Symbols: | SBP (S-ribonuclease binding protein) family protein | chr4:16694170-16695698 FORWARD LENGTH=1427	1
UGAUGCUGAUGAUGAGGA	AT2G25790.1	2	Cleavage	| Symbols: | Leucine-rich receptor-like protein kinase family protein | chr2:11000599-11004235 FORWARD LENGTH=3119	1
UGAUGCUGAUGAUGAGGA	AT4G29180.2	2	Cleavage	| Symbols: RHS16 | root hair specific 16 | chr4:14385593-14389689 FORWARD LENGTH=2945	1
UGAUGCUGAUGAUGAGGA	AT4G29180.1	2	Cleavage	| Symbols: RHS16 | root hair specific 16 | chr4:14385593-14389689 FORWARD LENGTH=2939	1
UGAUGCUGAUGAUGAGGA	AT5G48380.1	2	Cleavage	| Symbols: BIR1 | BAK1-interacting receptor-like kinase 1 | chr5:19604089-19607059 REVERSE LENGTH=2756	2
UGAUGCUGAUGAUGAGGA	AT1G51900.1	2	Cleavage	| Symbols: | Regulator of Vps4 activity in the MVB pathway protein | chr1:19279884-19282895 REVERSE LENGTH=2325	1
UGAUGCUGAUGAUGAGGA	AT5G58950.1	2	Cleavage	| Symbols: | Protein kinase superfamily protein | chr5:23800928-23803673 REVERSE LENGTH=2310	2
UGAUGCUGAUGAUGAGGA	AT4G30600.1	2	Cleavage	| Symbols: | signal recognition particle receptor alpha subunit family protein | chr4:14937840-14941018 REVERSE LENGTH=2309	1
UGAUGCUGAUGAUGAGGA	AT3G13930.1	2	Cleavage	| Symbols: | Dihydrolipoamide acetyltransferase, long form protein | chr3:4595876-4600469 FORWARD LENGTH=2147	1
UGAUGCUGAUGAUGAGGA	AT5G59450.1	2	Cleavage	| Symbols: | GRAS family transcription factor | chr5:23974668-23976791 FORWARD LENGTH=2124	1
UGAUGCUGAUGAUGAGGA	AT1G76460.1	2	Cleavage	| Symbols: | RNA-binding (RRM/RBD/RNP motifs) family protein | chr1:28686181-28689121 REVERSE LENGTH=2123	1
UGAUGCUGAUGAUGAGGA	AT3G43590.1	2	Cleavage	| Symbols: | zinc knuckle (CCHC-type) family protein | chr3:15509621-15512574 FORWARD LENGTH=2107	2
UGAUGCUGAUGAUGAGGA	AT5G16560.1	2	Translation	| Symbols: KAN, KAN1 | Homeodomain-like superfamily protein | chr5:5406863-5411424 REVERSE LENGTH=2046	4
UGAUGCUGAUGAUGAGGA	AT3G11240.1	2	Cleavage	| Symbols: ATE2, ATATE2 | arginine-tRNA protein transferase 2 | chr3:3518484-3521115 REVERSE LENGTH=2022	1
UGAUGCUGAUGAUGAGGA	AT3G19130.1	2	Translation	| Symbols: ATRBP47B, RBP47B | RNA-binding protein 47B | chr3:6611198-6614044 REVERSE LENGTH=1729	2
UGAUGCUGAUGAUGAGGA	AT1G32360.1	2	Cleavage	| Symbols: | Zinc finger (CCCH-type) family protein | chr1:11672931-11675339 FORWARD LENGTH=1726	1
UGAUGCUGAUGAUGAGGA	AT2G46550.1	2	Cleavage	| Symbols: | unknown protein; BEST Arabidopsis thaliana protein match is: unknown protein (TAIR:AT1G01240.3); Has 72 Blast hits to 68 proteins in 13 species: Archae - 0; Bacteria - 0; Metazoa - 1; Fungi - 0; Plants - 71; Viruses - 0; Other Eukaryotes - 0 (source: NCBI BLink). | chr2:19111989-19114173 REVERSE LENGTH=1666	1
UGAUGCUGAUGAUGAGGA	AT1G02065.2	2	Cleavage	| Symbols: SPL8 | squamosa promoter binding protein-like 8 | chr1:365567-367340 FORWARD LENGTH=1648	2
UGAUGCUGAUGAUGAGGA	AT1G69690.1	2	Cleavage	| Symbols: | TCP family transcription factor | chr1:26216224-26217851 FORWARD LENGTH=1628	2
UGAUGCUGAUGAUGAGGA	AT1G02065.1	2	Cleavage	| Symbols: SPL8 | squamosa promoter binding protein-like 8 | chr1:365209-367340 FORWARD LENGTH=1609	1
UGAUGCUGAUGAUGAGGA	AT2G36460.2	2	Cleavage	| Symbols: | Aldolase superfamily protein | chr2:15296701-15298514 REVERSE LENGTH=1517	1
UGAUGCUGAUGAUGAGGA	AT3G46640.2	2	Cleavage	| Symbols: PCL1 | Homeodomain-like superfamily protein | chr3:17183090-17185218 FORWARD LENGTH=1501	1
UGAUGCUGAUGAUGAGGA	AT2G36460.1	2	Cleavage	| Symbols: | Aldolase superfamily protein | chr2:15296701-15298514 REVERSE LENGTH=1432	1
UGAUGCUGAUGAUGAGGA	AT5G61510.1	2	Cleavage	| Symbols: | GroES-like zinc-binding alcohol dehydrogenase family protein | chr5:24736945-24738998 REVERSE LENGTH=1383	1
UGAUGCUGAUGAUGAGGA	AT3G46640.3	2	Cleavage	| Symbols: PCL1 | Homeodomain-like superfamily protein | chr3:17183070-17185218 FORWARD LENGTH=1382	1
UGAUGCUGAUGAUGAGGA	AT3G46640.1	2	Cleavage	| Symbols: PCL1, LUX | Homeodomain-like superfamily protein | chr3:17183090-17184464 FORWARD LENGTH=1375	1
UGAUGCUGAUGAUGAGGA	AT2G21385.4	2	Cleavage	| Symbols: | unknown protein. | chr2:9149639-9151913 FORWARD LENGTH=1370	1
UGAUGCUGAUGAUGAGGA	AT1G60680.1	2	Cleavage	| Symbols: | NAD(P)-linked oxidoreductase superfamily protein | chr1:22347622-22349297 REVERSE LENGTH=1304	1
UGAUGCUGAUGAUGAGGA	AT4G27320.1	2	Cleavage	| Symbols: ATPHOS34, PHOS34 | Adenine nucleotide alpha hydrolases-like superfamily protein | chr4:13678464-13680924 REVERSE LENGTH=1300	1
UGAUGCUGAUGAUGAGGA	AT2G21385.3	2	Cleavage	| Symbols: | unknown protein. | chr2:9149639-9151913 FORWARD LENGTH=1253	1
UGAUGCUGAUGAUGAGGA	AT3G51090.1	2	Cleavage	| Symbols: | Protein of unknown function (DUF1640) | chr3:18977988-18980003 REVERSE LENGTH=1251	1
UGAUGCUGAUGAUGAGGA	AT2G21385.1	2	Cleavage	| Symbols: | unknown protein; FUNCTIONS IN: molecular_function unknown; INVOLVED IN: biological_process unknown; LOCATED IN: chloroplast, chloroplast envelope; EXPRESSED IN: 22 plant structures; EXPRESSED DURING: 13 growth stages; Has 49 Blast hits to 49 proteins in 20 species: Archae - 0; Bacteria - 0; Metazoa - 0; Fungi - 0; Plants - 44; Viruses - 0; Other Eukaryotes - 5 (source: NCBI BLink). |…	1
UGAUGCUGAUGAUGAGGA	AT2G21385.2	2	Cleavage	| Symbols: | unknown protein; FUNCTIONS IN: molecular_function unknown; INVOLVED IN: biological_process unknown; LOCATED IN: chloroplast; EXPRESSED IN: 22 plant structures; EXPRESSED DURING: 13 growth stages; Has 49 Blast hits to 49 proteins in 20 species: Archae - 0; Bacteria - 0; Metazoa - 0; Fungi - 0; Plants - 44; Viruses - 0; Other Eukaryotes - 5 (source: NCBI BLink). | chr2:9149643-9151898 …	1
UGAUGCUGAUGAUGAGGA	AT4G01110.1	2	Cleavage	| Symbols: | unknown protein; BEST Arabidopsis thaliana protein match is: unknown protein (TAIR:AT1G01453.1); Has 273 Blast hits to 272 proteins in 18 species: Archae - 0; Bacteria - 0; Metazoa - 0; Fungi - 0; Plants - 273; Viruses - 0; Other Eukaryotes - 0 (source: NCBI BLink). | chr4:479963-481160 REVERSE LENGTH=1103	2
UGAUGCUGAUGAUGAGGA	AT5G42780.1	2	Cleavage	| Symbols: AtHB27, HB27, ZHD13 | homeobox protein 27 | chr5:17154776-17155757 FORWARD LENGTH=982	1
UGAUGCUGAUGAUGAGGA	AT1G80730.1	2	Cleavage	| Symbols: ZFP1, ATZFP1 | zinc-finger protein 1 | chr1:30339323-30340247 REVERSE LENGTH=925	1
UGAUGCUGAUGAUGAGGA	AT1G29540.1	2	Cleavage	| Symbols: | unknown protein; BEST Arabidopsis thaliana protein match is: unknown protein (TAIR:AT2G34330.1); Has 10 Blast hits to 10 proteins in 2 species: Archae - 0; Bacteria - 0; Metazoa - 0; Fungi - 0; Plants - 10; Viruses - 0; Other Eukaryotes - 0 (source: NCBI BLink). | chr1:10327371-10328105 FORWARD LENGTH=735	1
UGAUGCUGAUGAUGAGGA	AT4G06701.2	2	Cleavage	| Symbols: | other RNA | chr4:3939444-3940741 REVERSE LENGTH=655	1
UGAUGCUGAUGAUGAGGA	AT2G22000.1	2	Cleavage	| Symbols: PROPEP6 | elicitor peptide 6 precursor | chr2:9362312-9363203 FORWARD LENGTH=612	1
UGAUGCUGAUGAUGAGGA	AT2G36890.1	2	Cleavage	| Symbols: RAX2, MYB38, ATMYB38, BIT1 | Duplicated homeodomain-like superfamily protein | chr2:15485779-15487277 FORWARD LENGTH=971	3
UGAUGCUGAUGAUGAGGA	AT5G53480.1	2	Cleavage	| Symbols: | ARM repeat superfamily protein | chr5:21713366-21717782 FORWARD LENGTH=3811	2
UGAUGCUGAUGAUGAGGA	AT1G01260.1	2	Cleavage	| Symbols: | basic helix-loop-helix (bHLH) DNA-binding superfamily protein | chr1:109032-111609 FORWARD LENGTH=2578	1
UGAUGCUGAUGAUGAGGA	AT1G01260.3	2	Cleavage	| Symbols: | basic helix-loop-helix (bHLH) DNA-binding superfamily protein | chr1:108946-111597 FORWARD LENGTH=2577	1
UGAUGCUGAUGAUGAGGA	AT1G01260.2	2	Cleavage	| Symbols: | basic helix-loop-helix (bHLH) DNA-binding superfamily protein | chr1:109076-111535 FORWARD LENGTH=2378	1
UGAUGCUGAUGAUGAGGA	AT5G48380.1	2.5	Cleavage	| Symbols: BIR1 | BAK1-interacting receptor-like kinase 1 | chr5:19604089-19607059 REVERSE LENGTH=2756	2
UGAUGCUGAUGAUGAGGA	AT5G16560.1	2.5	Cleavage	| Symbols: KAN, KAN1 | Homeodomain-like superfamily protein | chr5:5406863-5411424 REVERSE LENGTH=2046	4
UGAUGCUGAUGAUGAGGA	AT1G69690.1	2.5	Cleavage	| Symbols: | TCP family transcription factor | chr1:26216224-26217851 FORWARD LENGTH=1628	2
UGAUGCUGAUGAUGAGGA	AT3G52310.1	2.5	Cleavage	| Symbols: | ABC-2 type transporter family protein | chr3:19398628-19402953 FORWARD LENGTH=2482	1
UGAUGCUGAUGAUGAGGA	AT3G13810.1	2.5	Cleavage	| Symbols: AtIDD11, IDD11 | indeterminate(ID)-domain 11 | chr3:4544490-4547410 FORWARD LENGTH=2103	2
UGAUGCUGAUGAUGAGGA	AT3G13810.2	2.5	Cleavage	| Symbols: IDD11 | indeterminate(ID)-domain 11 | chr3:4544364-4547513 FORWARD LENGTH=1898	2
UGAUGCUGAUGAUGAGGA	AT3G13810.3	2.5	Cleavage	| Symbols: IDD11 | indeterminate(ID)-domain 11 | chr3:4544364-4547513 FORWARD LENGTH=1881	2
UGAUGCUGAUGAUGAGGA	AT3G54920.1	2.5	Cleavage	| Symbols: PMR6 | Pectin lyase-like superfamily protein | chr3:20345082-20348582 FORWARD LENGTH=1840	2
UGAUGCUGAUGAUGAGGA	AT1G25480.1	2.5	Cleavage	| Symbols: | Aluminium activated malate transporter family protein | chr1:8948465-8950876 FORWARD LENGTH=1649	2
UGAUGCUGAUGAUGAGGA	AT5G55630.1	2.5	Cleavage	| Symbols: KCO1, TPK1, ATKCO1, ATTPK1 | Outward rectifying potassium channel protein | chr5:22531400-22533118 FORWARD LENGTH=1635	1
UGAUGCUGAUGAUGAGGA	AT3G10760.1	2.5	Cleavage	| Symbols: | Homeodomain-like superfamily protein | chr3:3369580-3371227 FORWARD LENGTH=1570	1
UGAUGCUGAUGAUGAGGA	AT4G24240.1	2.5	Cleavage	| Symbols: WRKY7, ATWRKY7 | WRKY DNA-binding protein 7 | chr4:12571766-12573725 FORWARD LENGTH=1505	2
UGAUGCUGAUGAUGAGGA	AT5G55630.2	2.5	Cleavage	| Symbols: KCO1, TPK1 | Outward rectifying potassium channel protein | chr5:22531358-22533122 FORWARD LENGTH=1431	1
UGAUGCUGAUGAUGAGGA	AT5G61710.1	2.5	Cleavage	| Symbols: | unknown protein; BEST Arabidopsis thaliana protein match is: unknown protein (TAIR:AT4G02160.1); Has 1807 Blast hits to 1807 proteins in 277 species: Archae - 0; Bacteria - 0; Metazoa - 736; Fungi - 347; Plants - 385; Viruses - 0; Other Eukaryotes - 339 (source: NCBI BLink). | chr5:24799878-24800680 FORWARD LENGTH=803	1
UGAUGCUGAUGAUGAGGA	AT3G43430.1	2.5	Cleavage	| Symbols: | RING/U-box superfamily protein | chr3:15354535-15355304 REVERSE LENGTH=770	1
UGAUGCUGAUGAUGAGGA	AT1G27970.1	2.5	Cleavage	| Symbols: NTF2B | nuclear transport factor 2B | chr1:9746811-9748046 FORWARD LENGTH=750	1
UGAUGCUGAUGAUGAGGA	AT1G27970.2	2.5	Cleavage	| Symbols: NTF2B | nuclear transport factor 2B | chr1:9746811-9748467 FORWARD LENGTH=676	1
UGAUGCUGAUGAUGAGGA	AT1G11500.1	2.5	Cleavage	| Symbols: | Protein of unknown function (DUF1218) | chr1:3870833-3871570 FORWARD LENGTH=555	1
UGAUGCUGAUGAUGAGGA	AT1G05490.1	2.5	Cleavage	| Symbols: chr31 | chromatin remodeling 31 | chr1:1618602-1623452 REVERSE LENGTH=4600	1
UGAUGCUGAUGAUGAGGA	AT4G21370.1	2.5	Cleavage	| Symbols: PSEUDOSRKA | S-locus protein kinase, putative | chr4:11383884-11387136 REVERSE LENGTH=2559	1
UGAUGCUGAUGAUGAGGA	AT4G26650.1	2.5	Cleavage	| Symbols: | RNA-binding (RRM/RBD/RNP motifs) family protein | chr4:13444850-13448212 FORWARD LENGTH=2509	2
UGAUGCUGAUGAUGAGGA	AT4G26650.2	2.5	Cleavage	| Symbols: | RNA-binding (RRM/RBD/RNP motifs) family protein | chr4:13444938-13448212 FORWARD LENGTH=2306	2
UGAUGCUGAUGAUGAGGA	AT1G71880.1	2.5	Cleavage	| Symbols: SUC1, ATSUC1 | sucrose-proton symporter 1 | chr1:27054180-27056341 FORWARD LENGTH=1937	1
UGAUGCUGAUGAUGAGGA	AT4G26990.1	2.5	Cleavage	| Symbols: | unknown protein; BEST Arabidopsis thaliana protein match is: unknown protein (TAIR:AT5G54920.1); Has 30201 Blast hits to 17322 proteins in 780 species: Archae - 12; Bacteria - 1396; Metazoa - 17338; Fungi - 3422; Plants - 5037; Viruses - 0; Other Eukaryotes - 2996 (source: NCBI BLink). | chr4:13550906-13554386 REVERSE LENGTH=1802	1
UGAUGCUGAUGAUGAGGA	AT1G74450.1	2.5	Cleavage	| Symbols: | Protein of unknown function (DUF793) | chr1:27982509-27984280 FORWARD LENGTH=1772	1
UGAUGCUGAUGAUGAGGA	AT5G06730.1	2.5	Cleavage	| Symbols: | Peroxidase superfamily protein | chr5:2079955-2081684 REVERSE LENGTH=1392	1
UGAUGCUGAUGAUGAGGA	AT5G16170.1	2.5	Cleavage	| Symbols: | Core-2/I-branching beta-1,6-N-acetylglucosaminyltransferase family protein | chr5:5277867-5279818 FORWARD LENGTH=1362	2
UGAUGCUGAUGAUGAGGA	AT5G12460.1	2.5	Cleavage	| Symbols: | Protein of unknown function (DUF604) | chr5:4043057-4044583 FORWARD LENGTH=1326	1
UGAUGCUGAUGAUGAGGA	AT1G13430.1	2.5	Cleavage	| Symbols: ATST4C, ST4C | sulfotransferase 4C | chr1:4606500-4607747 FORWARD LENGTH=1248	1
UGAUGCUGAUGAUGAGGA	AT1G71190.1	2.5	Cleavage	| Symbols: SAG18 | senescence associated gene 18 | chr1:26833406-26835032 REVERSE LENGTH=1087	1
UGAUGCUGAUGAUGAGGA	AT3G50890.1	2.5	Cleavage	| Symbols: AtHB28, HB28, ZHD7 | homeobox protein 28 | chr3:18916166-18917328 FORWARD LENGTH=1056	1
UGAUGCUGAUGAUGAGGA	AT2G14920.1	2.5	Cleavage	| Symbols: ATST4A, ST4A | sulfotransferase 4A | chr2:6418199-6419236 FORWARD LENGTH=1002	1
UGAUGCUGAUGAUGAGGA	AT5G62850.1	2.5	Cleavage	| Symbols: AtVEX1, SWEET5, AtSWEET5 | Nodulin MtN3 family protein | chr5:25229938-25231527 REVERSE LENGTH=989	1
UGAUGCUGAUGAUGAGGA	AT5G25160.1	2.5	Cleavage	| Symbols: ZFP3 | zinc finger protein 3 | chr5:8687457-8688415 FORWARD LENGTH=959	1
UGAUGCUGAUGAUGAGGA	AT3G21930.1	2.5	Cleavage	| Symbols: | Domain of unknown function (DUF26) | chr3:7723223-7724338 FORWARD LENGTH=903	1
UGAUGCUGAUGAUGAGGA	AT1G69935.1	2.5	Cleavage	| Symbols: SHW1 | short hypocotyl in white light1 | chr1:26341801-26343126 REVERSE LENGTH=894	1
UGAUGCUGAUGAUGAGGA	AT3G21920.1	2.5	Cleavage	| Symbols: | Domain of unknown function (DUF26) | chr3:7720639-7721744 FORWARD LENGTH=893	1
UGAUGCUGAUGAUGAGGA	AT3G21940.1	2.5	Cleavage	| Symbols: | Receptor protein kinase-related | chr3:7729806-7731171 FORWARD LENGTH=828	1
UGAUGCUGAUGAUGAGGA	AT2G21530.1	2.5	Cleavage	| Symbols: | SMAD/FHA domain-containing protein | chr2:9219324-9220590 FORWARD LENGTH=804	1
UGAUGCUGAUGAUGAGGA	AT4G29980.1	2.5	Cleavage	| Symbols: | FUNCTIONS IN: molecular_function unknown; INVOLVED IN: biological_process unknown; LOCATED IN: endomembrane system; EXPRESSED IN: leaf whorl, sepal, flower, seed; EXPRESSED DURING: petal differentiation and expansion stage, E expanded cotyledon stage; BEST Arabidopsis thaliana protein match is: Fasciclin-like arabinogalactan family protein (TAIR:AT1G30800.1); Has 30201 Blast hits to …	1
UGAUGCUGAUGAUGAGGA	AT1G67195.2	2.5	Cleavage	| Symbols: MIR414 | MIR414 (MICRORNA 414) | chr1:25137111-25137915 REVERSE LENGTH=624	3
UGAUGCUGAUGAUGAGGA	AT1G67195.1	2.5	Cleavage	| Symbols: MIR414 | MIR414 (MICRORNA 414) | chr1:25137111-25137937 REVERSE LENGTH=596	3
UGAUGCUGAUGAUGAGGA	AT4G21366.1	2.5	Cleavage	| Symbols: | Protein kinase superfamily protein | chr4:11383541-11383955 FORWARD LENGTH=339	1
UGAUGCUGAUGAUGAGGA	AT3G63230.1	2.5	Cleavage	| Symbols: | Protein of unknown function (DUF581) | chr3:23359633-23360122 FORWARD LENGTH=375	2
UGAUGCUGAUGAUGAGGA	AT3G25725.1	2.5	Cleavage	| Symbols: | transposable element gene | chr3:9388313-9393066 FORWARD LENGTH=4754	1
UGAUGCUGAUGAUGAGGA	AT5G35555.1	2.5	Cleavage	| Symbols: | transposable element gene | chr5:13736245-13740702 REVERSE LENGTH=4458	4
UGAUGCUGAUGAUGAGGA	AT5G35555.1	2.5	Cleavage	| Symbols: | transposable element gene | chr5:13736245-13740702 REVERSE LENGTH=4458	4
UGAUGCUGAUGAUGAGGA	AT5G35555.1	2.5	Cleavage	| Symbols: | transposable element gene | chr5:13736245-13740702 REVERSE LENGTH=4458	4
UGAUGCUGAUGAUGAGGA	AT3G59020.2	2.5	Cleavage	| Symbols: | ARM repeat superfamily protein | chr3:21810260-21817555 REVERSE LENGTH=3943	1
UGAUGCUGAUGAUGAGGA	AT3G59020.1	2.5	Cleavage	| Symbols: | ARM repeat superfamily protein | chr3:21810260-21817555 REVERSE LENGTH=3940	1
UGAUGCUGAUGAUGAGGA	AT3G04605.1	2.5	Cleavage	| Symbols: | transposable element gene | chr3:1246669-1250395 FORWARD LENGTH=3727	1
UGAUGCUGAUGAUGAGGA	AT4G32551.2	2.5	Cleavage	| Symbols: LUG | LisH dimerisation motif;WD40/YVTN repeat-like-containing domain | chr4:15707481-15713662 FORWARD LENGTH=3595	2
UGAUGCUGAUGAUGAGGA	AT4G32551.1	2.5	Cleavage	| Symbols: LUG, RON2 | LisH dimerisation motif;WD40/YVTN repeat-like-containing domain | chr4:15707510-15713579 FORWARD LENGTH=3369	2
UGAUGCUGAUGAUGAGGA	AT5G42620.2	2.5	Cleavage	| Symbols: | metalloendopeptidases;zinc ion binding | chr5:17066278-17071963 FORWARD LENGTH=3219	1
UGAUGCUGAUGAUGAGGA	AT4G34390.1	2.5	Cleavage	| Symbols: XLG2 | extra-large GTP-binding protein 2 | chr4:16441179-16445005 FORWARD LENGTH=3151	1
UGAUGCUGAUGAUGAGGA	AT3G23270.1	2.5	Cleavage	| Symbols: | Regulator of chromosome condensation (RCC1) family with FYVE zinc finger domain | chr3:8316436-8320337 FORWARD LENGTH=3138	1
UGAUGCUGAUGAUGAGGA	AT5G42620.1	2.5	Cleavage	| Symbols: | metalloendopeptidases;zinc ion binding | chr5:17066319-17071341 FORWARD LENGTH=3133	1
UGAUGCUGAUGAUGAGGA	AT1G45616.1	2.5	Cleavage	| Symbols: AtRLP6, RLP6 | receptor like protein 6 | chr1:17183550-17186534 REVERSE LENGTH=2985	1
UGAUGCUGAUGAUGAGGA	AT1G73710.1	2.5	Cleavage	| Symbols: | Pentatricopeptide repeat (PPR) superfamily protein | chr1:27721190-27724165 FORWARD LENGTH=2976	1
UGAUGCUGAUGAUGAGGA	AT2G45880.1	2.5	Cleavage	| Symbols: BMY4, BAM7 | beta-amylase 7 | chr2:18878518-18882578 REVERSE LENGTH=2855	1
UGAUGCUGAUGAUGAGGA	AT5G35142.1	2.5	Cleavage	| Symbols: | transposable element gene | chr5:13397089-13399881 FORWARD LENGTH=2793	1
UGAUGCUGAUGAUGAGGA	AT1G32090.1	2.5	Cleavage	| Symbols: | early-responsive to dehydration stress protein (ERD4) | chr1:11540025-11544131 REVERSE LENGTH=2730	1
UGAUGCUGAUGAUGAGGA	AT4G36870.2	2.5	Cleavage	| Symbols: BLH2, SAW1 | BEL1-like homeodomain 2 | chr4:17368965-17373930 FORWARD LENGTH=2702	4
UGAUGCUGAUGAUGAGGA	AT4G36870.2	2.5	Cleavage	| Symbols: BLH2, SAW1 | BEL1-like homeodomain 2 | chr4:17368965-17373930 FORWARD LENGTH=2702	4
UGAUGCUGAUGAUGAGGA	AT5G03340.1	2.5	Cleavage	| Symbols: | ATPase, AAA-type, CDC48 protein | chr5:809948-813228 REVERSE LENGTH=2671	1
UGAUGCUGAUGAUGAGGA	AT5G49740.1	2.5	Cleavage	| Symbols: ATFRO7, FRO7 | ferric reduction oxidase 7 | chr5:20205342-20208730 REVERSE LENGTH=2553	3
UGAUGCUGAUGAUGAGGA	AT4G36870.1	2.5	Cleavage	| Symbols: BLH2, SAW1 | BEL1-like homeodomain 2 | chr4:17369320-17373930 FORWARD LENGTH=2530	4
UGAUGCUGAUGAUGAGGA	AT4G36870.1	2.5	Cleavage	| Symbols: BLH2, SAW1 | BEL1-like homeodomain 2 | chr4:17369320-17373930 FORWARD LENGTH=2530	4
UGAUGCUGAUGAUGAGGA	AT5G41410.1	2.5	Cleavage	| Symbols: BEL1 | POX (plant homeobox) family protein | chr5:16580044-16584008 FORWARD LENGTH=2454	3
UGAUGCUGAUGAUGAGGA	AT4G27300.1	2.5	Cleavage	| Symbols: | S-locus lectin protein kinase family protein | chr4:13669308-13672348 REVERSE LENGTH=2448	1
UGAUGCUGAUGAUGAGGA	AT2G04620.1	2.5	Cleavage	| Symbols: | Cation efflux family protein | chr2:1610506-1612902 REVERSE LENGTH=2397	2
UGAUGCUGAUGAUGAGGA	AT1G62680.1	2.5	Cleavage	| Symbols: | Pentatricopeptide repeat (PPR) superfamily protein | chr1:23207090-23209913 REVERSE LENGTH=2301	2
UGAUGCUGAUGAUGAGGA	AT1G63500.1	2.5	Cleavage	| Symbols: | Protein kinase protein with tetratricopeptide repeat domain | chr1:23555686-23558899 FORWARD LENGTH=2289	1
UGAUGCUGAUGAUGAGGA	AT1G16858.1	2.5	Cleavage	| Symbols: CPuORF55 | conserved peptide upstream open reading frame 55 | chr1:5767300-5770602 FORWARD LENGTH=2258	1
UGAUGCUGAUGAUGAGGA	AT1G16860.1	2.5	Cleavage	| Symbols: | Ubiquitin-specific protease family C19-related protein | chr1:5767300-5770602 FORWARD LENGTH=2258	1
UGAUGCUGAUGAUGAGGA	AT5G28300.1	2.5	Cleavage	| Symbols: | Duplicated homeodomain-like superfamily protein | chr5:10292651-10295283 REVERSE LENGTH=2180	5
UGAUGCUGAUGAUGAGGA	AT1G14920.1	2.5	Cleavage	| Symbols: GAI, RGA2 | GRAS family transcription factor family protein | chr1:5149226-5151354 FORWARD LENGTH=2129	1
UGAUGCUGAUGAUGAGGA	AT2G43970.1	2.5	Cleavage	| Symbols: | RNA-binding protein | chr2:18205235-18208218 REVERSE LENGTH=2125	3
UGAUGCUGAUGAUGAGGA	AT2G02070.1	2.5	Cleavage	| Symbols: AtIDD5, IDD5 | indeterminate(ID)-domain 5 | chr2:505487-509425 FORWARD LENGTH=2116	1
UGAUGCUGAUGAUGAGGA	AT5G53350.1	2.5	Cleavage	| Symbols: CLPX | CLP protease regulatory subunit X | chr5:21643898-21647707 FORWARD LENGTH=2106	1
UGAUGCUGAUGAUGAGGA	AT2G43970.2	2.5	Cleavage	| Symbols: | RNA-binding protein | chr2:18205235-18208218 REVERSE LENGTH=2077	3
UGAUGCUGAUGAUGAGGA	AT5G55500.1	2.5	Cleavage	| Symbols: ATXYLT, XYLT | beta-1,2-xylosyltransferase | chr5:22482160-22484631 FORWARD LENGTH=2045	1
UGAUGCUGAUGAUGAGGA	AT3G43590.1	3	Cleavage	| Symbols: | zinc knuckle (CCHC-type) family protein | chr3:15509621-15512574 FORWARD LENGTH=2107	2
UGAUGCUGAUGAUGAGGA	AT3G13810.1	3	Translation	| Symbols: AtIDD11, IDD11 | indeterminate(ID)-domain 11 | chr3:4544490-4547410 FORWARD LENGTH=2103	2
UGAUGCUGAUGAUGAGGA	AT3G13810.2	3	Translation	| Symbols: IDD11 | indeterminate(ID)-domain 11 | chr3:4544364-4547513 FORWARD LENGTH=1898	2
UGAUGCUGAUGAUGAGGA	AT3G13810.3	3	Translation	| Symbols: IDD11 | indeterminate(ID)-domain 11 | chr3:4544364-4547513 FORWARD LENGTH=1881	2
UGAUGCUGAUGAUGAGGA	AT1G67195.2	3	Cleavage	| Symbols: MIR414 | MIR414 (MICRORNA 414) | chr1:25137111-25137915 REVERSE LENGTH=624	3
UGAUGCUGAUGAUGAGGA	AT1G67195.2	3	Cleavage	| Symbols: MIR414 | MIR414 (MICRORNA 414) | chr1:25137111-25137915 REVERSE LENGTH=624	3
UGAUGCUGAUGAUGAGGA	AT1G67195.1	3	Cleavage	| Symbols: MIR414 | MIR414 (MICRORNA 414) | chr1:25137111-25137937 REVERSE LENGTH=596	3
UGAUGCUGAUGAUGAGGA	AT1G67195.1	3	Cleavage	| Symbols: MIR414 | MIR414 (MICRORNA 414) | chr1:25137111-25137937 REVERSE LENGTH=596	3
UGAUGCUGAUGAUGAGGA	AT1G47490.2	3	Cleavage	| Symbols: ATRBP47C, RBP47C | RNA-binding protein 47C | chr1:17424669-17427475 FORWARD LENGTH=1837	1
UGAUGCUGAUGAUGAGGA	AT1G47490.1	3	Cleavage	| Symbols: ATRBP47C, RBP47C | RNA-binding protein 47C | chr1:17424669-17427475 FORWARD LENGTH=1724	1
UGAUGCUGAUGAUGAGGA	AT5G27650.1	3	Cleavage	| Symbols: | Tudor/PWWP/MBT superfamily protein | chr5:9785407-9789232 FORWARD LENGTH=3461	1
UGAUGCUGAUGAUGAGGA	AT3G19020.1	3	Cleavage	| Symbols: | Leucine-rich repeat (LRR) family protein | chr3:6558973-6562119 REVERSE LENGTH=3147	1
UGAUGCUGAUGAUGAGGA	AT5G45840.2	3	Cleavage	| Symbols: | Leucine-rich repeat protein kinase family protein | chr5:18593917-18597995 REVERSE LENGTH=2675	1
UGAUGCUGAUGAUGAGGA	AT1G33240.1	3	Cleavage	| Symbols: AT-GTL1, AT-GTL2, GTL1 | GT-2-like 1 | chr1:12051471-12054546 REVERSE LENGTH=2624	2
UGAUGCUGAUGAUGAGGA	AT4G02780.1	3	Cleavage	| Symbols: GA1, ABC33, ATCPS1, CPS, CPS1 | Terpenoid cyclases/Protein prenyltransferases superfamily protein | chr4:1237767-1244813 REVERSE LENGTH=2570	1
UGAUGCUGAUGAUGAGGA	AT3G03970.3	3	Cleavage	| Symbols: | ARM repeat superfamily protein | chr3:1027997-1030605 REVERSE LENGTH=2526	1
UGAUGCUGAUGAUGAGGA	AT1G14660.1	3	Cleavage	| Symbols: ATNHX8, NHX8 | Na+/H+ exchanger 8 | chr1:5031972-5036448 REVERSE LENGTH=2471	1
UGAUGCUGAUGAUGAGGA	AT1G14660.2	3	Cleavage	| Symbols: NHX8 | Na+/H+ exchanger 8 | chr1:5031950-5036477 REVERSE LENGTH=2453	1
UGAUGCUGAUGAUGAGGA	AT3G03970.2	3	Cleavage	| Symbols: | ARM repeat superfamily protein | chr3:1027997-1030605 REVERSE LENGTH=2319	1
UGAUGCUGAUGAUGAGGA	AT2G14230.1	3	Cleavage	| Symbols: | transposable element gene | chr2:6027499-6029693 REVERSE LENGTH=2195	1
UGAUGCUGAUGAUGAGGA	AT1G51640.1	3	Cleavage	| Symbols: ATEXO70G2, EXO70G2 | exocyst subunit exo70 family protein G2 | chr1:19149761-19151852 REVERSE LENGTH=2092	2
UGAUGCUGAUGAUGAGGA	AT3G49370.1	3	Cleavage	| Symbols: | Calcium-dependent protein kinase (CDPK) family protein | chr3:18304742-18307906 REVERSE LENGTH=1997	1
UGAUGCUGAUGAUGAGGA	AT3G03970.1	3	Cleavage	| Symbols: | ARM repeat superfamily protein | chr3:1027997-1030592 REVERSE LENGTH=1946	1
UGAUGCUGAUGAUGAGGA	AT4G33495.1	3	Cleavage	| Symbols: RPD1 | Ubiquitin carboxyl-terminal hydrolase family protein | chr4:16110712-16112597 REVERSE LENGTH=1786	1
UGAUGCUGAUGAUGAGGA	AT5G56860.1	3	Cleavage	| Symbols: GNC, GATA21 | GATA type zinc finger transcription factor family protein | chr5:22989265-22991467 REVERSE LENGTH=1678	2
UGAUGCUGAUGAUGAGGA	AT5G26190.1	3	Cleavage	| Symbols: | Cysteine/Histidine-rich C1 domain family protein | chr5:9153628-9155298 REVERSE LENGTH=1671	1
UGAUGCUGAUGAUGAGGA	AT4G33490.2	3	Cleavage	| Symbols: | Eukaryotic aspartyl protease family protein | chr4:16108643-16110877 REVERSE LENGTH=1614	1
UGAUGCUGAUGAUGAGGA	AT1G68810.1	3	Cleavage	| Symbols: | basic helix-loop-helix (bHLH) DNA-binding superfamily protein | chr1:25861123-25863120 FORWARD LENGTH=1511	1
UGAUGCUGAUGAUGAGGA	AT2G17730.1	3	Cleavage	| Symbols: NIP2 | NEP-interacting protein 2 | chr2:7703856-7705750 FORWARD LENGTH=1450	1
UGAUGCUGAUGAUGAGGA	AT3G62850.1	3	Cleavage	| Symbols: | zinc finger protein-related | chr3:23237487-23239155 REVERSE LENGTH=1419	1
UGAUGCUGAUGAUGAGGA	AT1G22850.1	3	Cleavage	| Symbols: | SNARE associated Golgi protein family | chr1:8080482-8082875 REVERSE LENGTH=1283	1
UGAUGCUGAUGAUGAGGA	AT2G17730.2	3	Cleavage	| Symbols: NIP2 | NEP-interacting protein 2 | chr2:7703947-7705748 FORWARD LENGTH=1269	1
UGAUGCUGAUGAUGAGGA	AT5G43280.2	3	Cleavage	| Symbols: ATDCI1, DCI1 | delta(3,5),delta(2,4)-dienoyl-CoA isomerase 1 | chr5:17367888-17369399 FORWARD LENGTH=1268	1
UGAUGCUGAUGAUGAGGA	AT4G11100.2	3	Cleavage	| Symbols: | unknown protein; FUNCTIONS IN: molecular_function unknown; INVOLVED IN: biological_process unknown; LOCATED IN: cellular_component unknown; EXPRESSED IN: 21 plant structures; EXPRESSED DURING: 13 growth stages; BEST Arabidopsis thaliana protein match is: unknown protein (TAIR:AT5G03060.1); Has 6010 Blast hits to 4873 proteins in 584 species: Archae - 88; Bacteria - 744; Metazoa - 209…	1
UGAUGCUGAUGAUGAGGA	AT4G11100.1	3	Cleavage	| Symbols: | unknown protein; BEST Arabidopsis thaliana protein match is: unknown protein (TAIR:AT5G03060.1); Has 30201 Blast hits to 17322 proteins in 780 species: Archae - 12; Bacteria - 1396; Metazoa - 17338; Fungi - 3422; Plants - 5037; Viruses - 0; Other Eukaryotes - 2996 (source: NCBI BLink). | chr4:6768614-6770184 FORWARD LENGTH=1188	1
UGAUGCUGAUGAUGAGGA	AT1G04240.1	3	Cleavage	| Symbols: SHY2, IAA3 | AUX/IAA transcriptional regulator family protein | chr1:1128188-1129551 REVERSE LENGTH=1178	1
UGAUGCUGAUGAUGAGGA	AT2G37410.1	3	Cleavage	| Symbols: ATTIM17-2, TIM17, TIM17-2 | translocase inner membrane subunit 17-2 | chr2:15697842-15699275 REVERSE LENGTH=1162	1
UGAUGCUGAUGAUGAGGA	AT4G24340.1	3	Cleavage	| Symbols: | Phosphorylase superfamily protein | chr4:12607447-12609252 FORWARD LENGTH=1149	1
UGAUGCUGAUGAUGAGGA	AT4G04630.1	3	Cleavage	| Symbols: | Protein of unknown function, DUF584 | chr4:2331677-2332800 REVERSE LENGTH=1124	4
UGAUGCUGAUGAUGAGGA	AT4G04630.1	3	Cleavage	| Symbols: | Protein of unknown function, DUF584 | chr4:2331677-2332800 REVERSE LENGTH=1124	4
UGAUGCUGAUGAUGAGGA	AT5G43280.1	3	Cleavage	| Symbols: ATDCI1, DCI1 | delta(3,5),delta(2,4)-dienoyl-CoA isomerase 1 | chr5:17367888-17369314 FORWARD LENGTH=1097	1
UGAUGCUGAUGAUGAGGA	AT2G05670.1	3	Cleavage	| Symbols: | pseudogene, similar to putative AP endonuclease/reverse transcriptase, blastp match of 31% identity and 8.6e-14 P-value to GP|21952510|gb|AAM82604.1|AF525305_2|AF525305 putative AP endonuclease/reverse transcriptase {Brassica napus} | chr2:2115724-2116777 FORWARD LENGTH=1054	1
UGAUGCUGAUGAUGAGGA	AT2G37410.2	3	Cleavage	| Symbols: ATTIM17-2, TIM17, TIM17-2 | translocase inner membrane subunit 17-2 | chr2:15697834-15699230 REVERSE LENGTH=1009	1
UGAUGCUGAUGAUGAGGA	AT1G16500.1	3	Cleavage	| Symbols: | unknown protein; BEST Arabidopsis thaliana protein match is: unknown protein (TAIR:AT1G79160.1); Has 136 Blast hits to 134 proteins in 17 species: Archae - 0; Bacteria - 0; Metazoa - 0; Fungi - 4; Plants - 131; Viruses - 1; Other Eukaryotes - 0 (source: NCBI BLink). | chr1:5639032-5640173 FORWARD LENGTH=1005	1
UGAUGCUGAUGAUGAGGA	AT4G16141.1	3	Cleavage	| Symbols: | GATA type zinc finger transcription factor family protein | chr4:9131650-9133156 REVERSE LENGTH=998	1
UGAUGCUGAUGAUGAGGA	AT1G76600.1	3	Cleavage	| Symbols: | unknown protein; FUNCTIONS IN: molecular_function unknown; INVOLVED IN: N-terminal protein myristoylation; LOCATED IN: nucleolus, nucleus; EXPRESSED IN: 24 plant structures; EXPRESSED DURING: 15 growth stages; BEST Arabidopsis thaliana protein match is: unknown protein (TAIR:AT1G21010.1); Has 220 Blast hits to 220 proteins in 14 species: Archae - 0; Bacteria - 0; Metazoa - 0; Fungi -…	1
UGAUGCUGAUGAUGAGGA	AT1G52343.1	3	Cleavage	| Symbols: | unknown protein; BEST Arabidopsis thaliana protein match is: unknown protein (TAIR:AT4G32680.1); Has 30201 Blast hits to 17322 proteins in 780 species: Archae - 12; Bacteria - 1396; Metazoa - 17338; Fungi - 3422; Plants - 5037; Viruses - 0; Other Eukaryotes - 2996 (source: NCBI BLink). | chr1:19494127-19495718 REVERSE LENGTH=849	1
UGAUGCUGAUGAUGAGGA	AT5G53730.1	3	Cleavage	| Symbols: | Late embryogenesis abundant (LEA) hydroxyproline-rich glycoprotein family | chr5:21807974-21808810 REVERSE LENGTH=837	1
UGAUGCUGAUGAUGAGGA	AT1G44830.1	3	Cleavage	| Symbols: | Integrase-type DNA-binding superfamily protein | chr1:16933792-16934511 FORWARD LENGTH=720	3
UGAUGCUGAUGAUGAGGA	AT1G44830.1	3	Translation	| Symbols: | Integrase-type DNA-binding superfamily protein | chr1:16933792-16934511 FORWARD LENGTH=720	3
UGAUGCUGAUGAUGAGGA	AT1G30260.1	3	Cleavage	| Symbols: | BEST Arabidopsis thaliana protein match is: Galactosyltransferase family protein (TAIR:AT4G21060.1); Has 30 Blast hits to 30 proteins in 8 species: Archae - 0; Bacteria - 0; Metazoa - 0; Fungi - 0; Plants - 30; Viruses - 0; Other Eukaryotes - 0 (source: NCBI BLink). | chr1:10651051-10651728 FORWARD LENGTH=678	1
UGAUGCUGAUGAUGAGGA	AT5G11990.1	3	Cleavage	| Symbols: | proline-rich family protein | chr5:3872651-3873196 REVERSE LENGTH=546	1
UGAUGCUGAUGAUGAGGA	AT4G04900.1	3	Cleavage	| Symbols: RIC10 | ROP-interactive CRIB motif-containing protein 10 | chr4:2486218-2487779 REVERSE LENGTH=471	1
UGAUGCUGAUGAUGAGGA	AT3G63230.1	3	Cleavage	| Symbols: | Protein of unknown function (DUF581) | chr3:23359633-23360122 FORWARD LENGTH=375	2
UGAUGCUGAUGAUGAGGA	AT4G34810.1	3	Cleavage	| Symbols: | SAUR-like auxin-responsive protein family | chr4:16599104-16599421 FORWARD LENGTH=318	1
UGAUGCUGAUGAUGAGGA	AT4G35380.1	3	Cleavage	| Symbols: | SEC7-like guanine nucleotide exchange family protein | chr4:16819883-16826061 FORWARD LENGTH=5222	1
UGAUGCUGAUGAUGAGGA	AT5G35555.1	3	Cleavage	| Symbols: | transposable element gene | chr5:13736245-13740702 REVERSE LENGTH=4458	4
UGAUGCUGAUGAUGAGGA	AT4G32551.2	3	Cleavage	| Symbols: LUG | LisH dimerisation motif;WD40/YVTN repeat-like-containing domain | chr4:15707481-15713662 FORWARD LENGTH=3595	2
UGAUGCUGAUGAUGAGGA	AT4G32551.1	3	Cleavage	| Symbols: LUG, RON2 | LisH dimerisation motif;WD40/YVTN repeat-like-containing domain | chr4:15707510-15713579 FORWARD LENGTH=3369	2
UGAUGCUGAUGAUGAGGA	AT4G39680.1	3	Translation	| Symbols: | SAP domain-containing protein | chr4:18414306-18417530 REVERSE LENGTH=2466	1
UGAUGCUGAUGAUGAGGA	AT3G56320.1	3	Cleavage	| Symbols: | PAP/OAS1 substrate-binding domain superfamily | chr3:20885894-20889656 REVERSE LENGTH=2424	1
UGAUGCUGAUGAUGAGGA	AT2G39950.1	3	Translation	| Symbols: | unknown protein; Has 978 Blast hits to 254 proteins in 81 species: Archae - 0; Bacteria - 8; Metazoa - 109; Fungi - 53; Plants - 41; Viruses - 0; Other Eukaryotes - 767 (source: NCBI BLink). | chr2:16676542-16680489 REVERSE LENGTH=2412	2
UGAUGCUGAUGAUGAGGA	AT4G39680.2	3	Translation	| Symbols: | SAP domain-containing protein | chr4:18414306-18417530 REVERSE LENGTH=2407	1
UGAUGCUGAUGAUGAGGA	AT1G79400.1	3	Cleavage	| Symbols: ATCHX2, CHX2 | cation/H+ exchanger 2 | chr1:29864992-29867840 FORWARD LENGTH=2352	1
UGAUGCUGAUGAUGAGGA	AT1G62680.1	3	Cleavage	| Symbols: | Pentatricopeptide repeat (PPR) superfamily protein | chr1:23207090-23209913 REVERSE LENGTH=2301	2
UGAUGCUGAUGAUGAGGA	AT2G39950.2	3	Translation	| Symbols: | unknown protein; FUNCTIONS IN: molecular_function unknown; INVOLVED IN: biological_process unknown; LOCATED IN: cellular_component unknown; EXPRESSED IN: 24 plant structures; EXPRESSED DURING: 15 growth stages; Has 941 Blast hits to 229 proteins in 79 species: Archae - 0; Bacteria - 8; Metazoa - 89; Fungi - 54; Plants - 41; Viruses - 0; Other Eukaryotes - 749 (source: NCBI BLink). | …	2
UGAUGCUGAUGAUGAGGA	AT1G21670.1	3	Cleavage	| Symbols: | LOCATED IN: cell wall, plant-type cell wall; EXPRESSED IN: 23 plant structures; EXPRESSED DURING: 14 growth stages; CONTAINS InterPro DOMAIN/s: WD40-like Beta Propeller (InterPro:IPR011659), Six-bladed beta-propeller, TolB-like (InterPro:IPR011042); BEST Arabidopsis thaliana protein match is: DPP6 N-terminal domain-like protein (TAIR:AT1G21680.1); Has 8461 Blast hits to 5060 proteins…	1
UGAUGCUGAUGAUGAGGA	AT5G56930.1	3	Cleavage	| Symbols: emb1789 | CCCH-type zinc finger family protein | chr5:23027892-23030565 REVERSE LENGTH=2085	1
UGAUGCUGAUGAUGAGGA	AT1G72330.3	3	Cleavage	| Symbols: ALAAT2 | alanine aminotransferase 2 | chr1:27233475-27236789 FORWARD LENGTH=2042	1

## Sheet: Jcu- miR7121
#Please import the downloaded file into Microsoft Excel or other speadsheet software
miRNA_Acc.	Target_Acc.	Expectation	Inhibition	Target_Desc.	Multiplicity
UUCUCUUGUUGAUUGCCCU	AT3G15620.1	2	Cleavage	| Symbols: UVR3 | DNA photolyase family protein | chr3:5293306-5296592 REVERSE LENGTH=1884	1
UUCUCUUGUUGAUUGCCCU	AT3G15620.2	2	Cleavage	| Symbols: UVR3 | DNA photolyase family protein | chr3:5293306-5296592 REVERSE LENGTH=2018	1
UUCUCUUGUUGAUUGCCCU	AT1G52790.1	2	Cleavage	| Symbols: | 2-oxoglutarate (2OG) and Fe(II)-dependent oxygenase superfamily protein | chr1:19662194-19663301 REVERSE LENGTH=933	1
UUCUCUUGUUGAUUGCCCU	AT3G20440.3	2	Cleavage	| Symbols: EMB2729 | Alpha amylase family protein | chr3:7123423-7130477 REVERSE LENGTH=2987	1
UUCUCUUGUUGAUUGCCCU	AT3G20440.1	2	Cleavage	| Symbols: EMB2729, BE1 | Alpha amylase family protein | chr3:7123197-7130436 REVERSE LENGTH=3088	1
UUCUCUUGUUGAUUGCCCU	AT3G20440.2	2	Cleavage	| Symbols: EMB2729, BE1 | Alpha amylase family protein | chr3:7123197-7130436 REVERSE LENGTH=3178	1
UUCUCUUGUUGAUUGCCCU	AT5G12000.1	2.5	Cleavage	| Symbols: | Protein kinase protein with adenine nucleotide alpha hydrolases-like domain | chr5:3873906-3876914 REVERSE LENGTH=2485	2
UUCUCUUGUUGAUUGCCCU	AT3G30330.1	2.5	Cleavage	| Symbols: | transposable element gene | chr3:11936237-11941273 REVERSE LENGTH=5037	3
UUCUCUUGUUGAUUGCCCU	AT5G11790.1	2.5	Cleavage	| Symbols: NDL2 | N-MYC downregulated-like 2 | chr5:3799550-3802792 FORWARD LENGTH=1463	1
UUCUCUUGUUGAUUGCCCU	AT2G43160.2	2.5	Cleavage	| Symbols: | ENTH/VHS family protein | chr2:17948084-17953669 FORWARD LENGTH=3345	1
UUCUCUUGUUGAUUGCCCU	AT2G43160.3	2.5	Cleavage	| Symbols: | ENTH/VHS family protein | chr2:17948067-17953669 FORWARD LENGTH=3351	1
UUCUCUUGUUGAUUGCCCU	AT2G43160.1	2.5	Cleavage	| Symbols: | ENTH/VHS family protein | chr2:17948062-17953669 FORWARD LENGTH=3385	1
UUCUCUUGUUGAUUGCCCU	AT1G73960.2	2.5	Cleavage	| Symbols: TAF2 | TBP-associated factor 2 | chr1:27805045-27814446 REVERSE LENGTH=4254	1
UUCUCUUGUUGAUUGCCCU	AT1G73960.1	2.5	Cleavage	| Symbols: TAF2 | TBP-associated factor 2 | chr1:27805045-27814446 REVERSE LENGTH=4314	1
UUCUCUUGUUGAUUGCCCU	AT4G00190.1	2.5	Cleavage	| Symbols: PME38, ATPME38 | pectin methylesterase 38 | chr4:80433-82040 REVERSE LENGTH=1425	1
UUCUCUUGUUGAUUGCCCU	AT2G07210.1	2.5	Cleavage	| Symbols: | transposable element gene | chr2:2990398-2992102 REVERSE LENGTH=1705	1
UUCUCUUGUUGAUUGCCCU	AT2G04270.3	3	Translation	| Symbols: RNEE/G | RNAse E/G-like | chr2:1476110-1479445 FORWARD LENGTH=2179	1
UUCUCUUGUUGAUUGCCCU	AT5G32267.1	3	Cleavage	| Symbols: | transposable element gene | chr5:11918629-11921430 FORWARD LENGTH=2802	1
UUCUCUUGUUGAUUGCCCU	AT2G04270.4	3	Translation	| Symbols: RNEE/G | RNAse E/G-like | chr2:1476110-1480586 FORWARD LENGTH=3033	1
UUCUCUUGUUGAUUGCCCU	AT2G04270.2	3	Translation	| Symbols: RNEE/G | RNAse E/G-like | chr2:1474806-1480109 FORWARD LENGTH=3213	1
UUCUCUUGUUGAUUGCCCU	AT2G04270.5	3	Translation	| Symbols: RNEE/G | RNAse E/G-like | chr2:1474907-1480210 FORWARD LENGTH=3256	1
UUCUCUUGUUGAUUGCCCU	AT2G04270.1	3	Translation	| Symbols: RNEE/G | RNAse E/G-like | chr2:1474679-1480109 FORWARD LENGTH=3368	1
UUCUCUUGUUGAUUGCCCU	AT5G19610.1	3	Cleavage	| Symbols: GNL2 | GNOM-like 2 | chr5:6617746-6622045 REVERSE LENGTH=4128	1
UUCUCUUGUUGAUUGCCCU	AT5G31804.1	3	Cleavage	| Symbols: | transposable element gene | chr5:11715184-11721564 REVERSE LENGTH=6381	1
UUCUCUUGUUGAUUGCCCU	AT2G27120.1	3	Cleavage	| Symbols: POL2B, TIL2 | DNA polymerase epsilon catalytic subunit | chr2:11581223-11594346 FORWARD LENGTH=6417	1
UUCUCUUGUUGAUUGCCCU	AT2G11680.1	3	Cleavage	| Symbols: | transposable element gene | chr2:4688370-4690847 FORWARD LENGTH=2478	1
UUCUCUUGUUGAUUGCCCU	AT2G10230.1	3	Cleavage	| Symbols: | transposable element gene | chr2:3904098-3906674 FORWARD LENGTH=2577	2
UUCUCUUGUUGAUUGCCCU	AT3G55540.1	3	Cleavage	| Symbols: | nuclear transport factor 2 (NTF2) family protein | chr3:20598218-20599614 FORWARD LENGTH=1005	1
UUCUCUUGUUGAUUGCCCU	AT4G22890.5	3	Cleavage	| Symbols: PGR5-LIKE A | PGR5-LIKE A | chr4:12006986-12009520 FORWARD LENGTH=1413	2
UUCUCUUGUUGAUUGCCCU	AT3G42621.1	3	Cleavage	| Symbols: | transposable element gene | chr3:14701782-14703452 FORWARD LENGTH=1671	1
UUCUCUUGUUGAUUGCCCU	AT3G30770.1	3	Cleavage	| Symbols: | Eukaryotic aspartyl protease family protein | chr3:12445493-12448085 FORWARD LENGTH=1812	1
UUCUCUUGUUGAUUGCCCU	AT1G72790.1	3	Translation	| Symbols: | hydroxyproline-rich glycoprotein family protein | chr1:27394747-27396799 FORWARD LENGTH=2053	1
UUCUCUUGUUGAUUGCCCU	AT4G06561.1	3	Cleavage	| Symbols: | transposable element gene | chr4:3488537-3490597 REVERSE LENGTH=2061	1
UUCUCUUGUUGAUUGCCCU	AT5G33383.1	3	Cleavage	| Symbols: | transposable element gene | chr5:12623153-12625333 REVERSE LENGTH=2181	1
UUCUCUUGUUGAUUGCCCU	AT5G33424.1	3	Cleavage	| Symbols: | transposable element gene | chr5:12712014-12714275 FORWARD LENGTH=2262	1
UUCUCUUGUUGAUUGCCCU	AT2G32910.1	3	Cleavage	| Symbols: | DCD (Development and Cell Death) domain protein | chr2:13959036-13962118 FORWARD LENGTH=2406	1
UUCUCUUGUUGAUUGCCCU	AT5G34844.1	3	Cleavage	| Symbols: | transposable element gene | chr5:13032719-13035262 FORWARD LENGTH=2544	1
UUCUCUUGUUGAUUGCCCU	AT4G08132.1	3	Cleavage	| Symbols: | transposable element gene | chr4:5105689-5108302 REVERSE LENGTH=2614	1
UUCUCUUGUUGAUUGCCCU	AT3G42236.1	3	Cleavage	| Symbols: | transposable element gene | chr3:14391714-14394404 FORWARD LENGTH=2691	1
UUCUCUUGUUGAUUGCCCU	AT1G38400.1	3	Cleavage	| Symbols: | transposable element gene | chr1:14453712-14456432 FORWARD LENGTH=2721	1
UUCUCUUGUUGAUUGCCCU	AT4G07492.1	3	Cleavage	| Symbols: | transposable element gene | chr4:4280079-4282831 FORWARD LENGTH=2753	1
UUCUCUUGUUGAUUGCCCU	AT3G30717.1	3	Cleavage	| Symbols: | transposable element gene | chr3:12329195-12331993 FORWARD LENGTH=2799	1
UUCUCUUGUUGAUUGCCCU	AT2G12360.1	3	Cleavage	| Symbols: | transposable element gene | chr2:4974482-4977426 REVERSE LENGTH=2945	1
UUCUCUUGUUGAUUGCCCU	AT1G38270.1	3	Cleavage	| Symbols: | transposable element gene | chr1:14386830-14389799 FORWARD LENGTH=2970	1
UUCUCUUGUUGAUUGCCCU	AT2G11840.1	3	Cleavage	| Symbols: | transposable element gene | chr2:4776446-4779605 REVERSE LENGTH=3160	1
UUCUCUUGUUGAUUGCCCU	AT5G35750.1	3	Cleavage	| Symbols: AHK2, HK2 | histidine kinase 2 | chr5:13911371-13916337 REVERSE LENGTH=3903	1
UUCUCUUGUUGAUUGCCCU	AT4G06585.1	3	Cleavage	| Symbols: | transposable element gene | chr4:3584020-3588532 REVERSE LENGTH=4513	1
UUCUCUUGUUGAUUGCCCU	AT5G31087.1	3	Cleavage	| Symbols: | transposable element gene | chr5:11644438-11649471 REVERSE LENGTH=5034	1
UUCUCUUGUUGAUUGCCCU	AT1G37867.1	3	Cleavage	| Symbols: | transposable element gene | chr1:14266731-14272193 REVERSE LENGTH=5463	1
UUCUCUUGUUGAUUGCCCU	AT4G03165.1	3	Cleavage	| Symbols: | unknown protein; Has 30201 Blast hits to 17322 proteins in 780 species: Archae - 12; Bacteria - 1396; Metazoa - 17338; Fungi - 3422; Plants - 5037; Viruses - 0; Other Eukaryotes - 2996 (source: NCBI BLink). | chr4:1399378-1400291 REVERSE LENGTH=453	1
UUCUCUUGUUGAUUGCCCU	AT1G23052.1	3	Translation	| Symbols: | | chr1:8168443-8169267 REVERSE LENGTH=825	1
UUCUCUUGUUGAUUGCCCU	AT5G43800.1	3	Cleavage	| Symbols: | transposable element gene | chr5:17597379-17605019 FORWARD LENGTH=7641	1
UUCUCUUGUUGAUUGCCCU	AT4G18060.1	3	Cleavage	| Symbols: | SH3 domain-containing protein | chr4:10027480-10029899 REVERSE LENGTH=1481	1
UUCUCUUGUUGAUUGCCCU	AT1G67560.1	3	Cleavage	| Symbols: LOX6 | PLAT/LH2 domain-containing lipoxygenase family protein | chr1:25319899-25324264 FORWARD LENGTH=2928	1
UUCUCUUGUUGAUUGCCCU	AT1G66730.1	3	Cleavage	| Symbols: AtLIG6, LIG6 | DNA LIGASE 6 | chr1:24884681-24892046 FORWARD LENGTH=4724	1
UUCUCUUGUUGAUUGCCCU	AT1G22910.2	3	Cleavage	| Symbols: | RNA-binding (RRM/RBD/RNP motifs) family protein | chr1:8105808-8108162 FORWARD LENGTH=1273	2
UUCUCUUGUUGAUUGCCCU	AT1G22910.1	3	Cleavage	| Symbols: | RNA-binding (RRM/RBD/RNP motifs) family protein | chr1:8105589-8108164 FORWARD LENGTH=1474	2
UUCUCUUGUUGAUUGCCCU	AT1G22910.3	3	Cleavage	| Symbols: | RNA-binding (RRM/RBD/RNP motifs) family protein | chr1:8105589-8108164 FORWARD LENGTH=1478	2
UUCUCUUGUUGAUUGCCCU	AT1G73730.1	3	Cleavage	| Symbols: EIL3, SLIM1, ATSLIM, AtEIL3 | ETHYLENE-INSENSITIVE3-like 3 | chr1:27730031-27732514 REVERSE LENGTH=2167	2
UUCUCUUGUUGAUUGCCCU	AT5G01310.1	3	Cleavage	| Symbols: APTX | APRATAXIN-like | chr5:125304-128960 FORWARD LENGTH=2739	1
UUCUCUUGUUGAUUGCCCU	AT4G14510.1	3	Cleavage	| Symbols: ATCFM3B, CFM3B | CRM family member 3B | chr4:8337276-8341159 REVERSE LENGTH=2940	2
UUCUCUUGUUGAUUGCCCU	AT2G10650.1	3	Cleavage	| Symbols: | transposable element gene | chr2:4169151-4172678 REVERSE LENGTH=3528	1
UUCUCUUGUUGAUUGCCCU	AT1G74290.1	3	Cleavage	| Symbols: | alpha/beta-Hydrolases superfamily protein | chr1:27931836-27934268 FORWARD LENGTH=1116	1
UUCUCUUGUUGAUUGCCCU	AT1G74300.1	3	Cleavage	| Symbols: | alpha/beta-Hydrolases superfamily protein | chr1:27935298-27936608 FORWARD LENGTH=1245	1
UUCUCUUGUUGAUUGCCCU	AT3G57965.1	3	Cleavage	| Symbols: | Potential natural antisense gene, locus overlaps with AT3G57970 | chr3:21464702-21466627 REVERSE LENGTH=1429	1
UUCUCUUGUUGAUUGCCCU	AT5G35116.1	3	Translation	| Symbols: | transposable element gene | chr5:13379836-13381935 FORWARD LENGTH=2100	1
UUCUCUUGUUGAUUGCCCU	AT4G37100.1	3	Cleavage	| Symbols: | Pyridoxal phosphate (PLP)-dependent transferases superfamily protein | chr4:17479173-17481863 REVERSE LENGTH=2691	1
UUCUCUUGUUGAUUGCCCU	AT5G33385.1	3	Cleavage	| Symbols: | transposable element gene | chr5:12631765-12634496 REVERSE LENGTH=2732	1
UUCUCUUGUUGAUUGCCCU	AT3G51620.2	3	Cleavage	| Symbols: | PAP/OAS1 substrate-binding domain superfamily | chr3:19143652-19148056 FORWARD LENGTH=2809	1
UUCUCUUGUUGAUUGCCCU	AT3G51620.1	3	Cleavage	| Symbols: | PAP/OAS1 substrate-binding domain superfamily | chr3:19143652-19148242 FORWARD LENGTH=2826	1
UUCUCUUGUUGAUUGCCCU	AT4G10590.1	3	Cleavage	| Symbols: UBP10 | ubiquitin-specific protease 10 | chr4:6538587-6543448 REVERSE LENGTH=3098	1
UUCUCUUGUUGAUUGCCCU	AT4G10590.2	3	Cleavage	| Symbols: UBP10 | ubiquitin-specific protease 10 | chr4:6538541-6543448 REVERSE LENGTH=3287	1
UUCUCUUGUUGAUUGCCCU	AT4G04170.1	3	Translation	| Symbols: | transposable element gene | chr4:2013697-2018328 FORWARD LENGTH=4632	1

## Sheet: Jcu- miR7805-3p
#Please import the downloaded file into Microsoft Excel or other speadsheet software
miRNA_Acc.	Target_Acc.	Expectation	Inhibition	Target_Desc.	Multiplicity
AGAUUUGGUGUAAAUGAA	AT5G28935.1	0.5	Cleavage	| Symbols: | transposable element gene | chr5:10974472-10979625 REVERSE LENGTH=5154	1
AGAUUUGGUGUAAAUGAA	AT5G35450.1	1	Cleavage	| Symbols: | Disease resistance protein (CC-NBS-LRR class) family | chr5:13667686-13671184 FORWARD LENGTH=3231	1
AGAUUUGGUGUAAAUGAA	AT1G42450.1	1	Cleavage	| Symbols: | transposable element gene | chr1:15909367-15912626 FORWARD LENGTH=3260	1
AGAUUUGGUGUAAAUGAA	ATCG01040.1	2.5	Cleavage	| Symbols: YCF5 | Cytochrome C assembly protein | chrC:114461-115447 FORWARD LENGTH=987	1
AGAUUUGGUGUAAAUGAA	AT1G80720.1	2.5	Cleavage	| Symbols: | Mitochondrial glycoprotein family protein | chr1:30336138-30337565 FORWARD LENGTH=942	1
AGAUUUGGUGUAAAUGAA	AT1G79060.1	2.5	Cleavage	| Symbols: | unknown protein; BEST Arabidopsis thaliana protein match is: unknown protein (TAIR:AT1G56020.1); Has 3399 Blast hits to 980 proteins in 195 species: Archae - 0; Bacteria - 839; Metazoa - 390; Fungi - 256; Plants - 154; Viruses - 9; Other Eukaryotes - 1751 (source: NCBI BLink). | chr1:29741748-29743600 FORWARD LENGTH=1853	1
AGAUUUGGUGUAAAUGAA	AT5G22090.1	2.5	Translation	| Symbols: | Protein of unknown function (DUF3049) | chr5:7314583-7316651 REVERSE LENGTH=1972	1
AGAUUUGGUGUAAAUGAA	AT2G14595.1	2.5	Cleavage	| Symbols: | transposable element gene | chr2:6230129-6232147 FORWARD LENGTH=2019	1
AGAUUUGGUGUAAAUGAA	AT4G07320.1	2.5	Cleavage	| Symbols: | pseudogene, hypothetical protein | chr4:4115732-4119835 REVERSE LENGTH=4104	1
AGAUUUGGUGUAAAUGAA	AT2G01290.1	2.5	Cleavage	| Symbols: RPI2 | ribose-5-phosphate isomerase 2 | chr2:148919-150382 REVERSE LENGTH=1464	1
AGAUUUGGUGUAAAUGAA	AT3G48880.1	2.5	Cleavage	| Symbols: | RNI-like superfamily protein | chr3:18126962-18129189 FORWARD LENGTH=1392	1
AGAUUUGGUGUAAAUGAA	AT5G66890.1	3	Cleavage	| Symbols: | Leucine-rich repeat (LRR) family protein | chr5:26712944-26714383 REVERSE LENGTH=1248	1
AGAUUUGGUGUAAAUGAA	AT1G05520.1	3	Translation	| Symbols: | Sec23/Sec24 protein transport family protein | chr1:1630900-1635711 REVERSE LENGTH=2586	1
AGAUUUGGUGUAAAUGAA	AT3G51770.1	3	Translation	| Symbols: ETO1, ATEOL1 | tetratricopeptide repeat (TPR)-containing protein | chr3:19199781-19204464 REVERSE LENGTH=3796	1
AGAUUUGGUGUAAAUGAA	AT3G51770.2	3	Translation	| Symbols: ETO1 | tetratricopeptide repeat (TPR)-containing protein | chr3:19199781-19204464 REVERSE LENGTH=3802	1
AGAUUUGGUGUAAAUGAA	AT5G35643.1	3	Cleavage	| Symbols: | transposable element gene | chr5:13836115-13843155 FORWARD LENGTH=7041	1
AGAUUUGGUGUAAAUGAA	AT1G03106.1	3	Cleavage	| Symbols: | unknown protein; Has 35333 Blast hits to 34131 proteins in 2444 species: Archae - 798; Bacteria - 22429; Metazoa - 974; Fungi - 991; Plants - 531; Viruses - 0; Other Eukaryotes - 9610 (source: NCBI BLink). | chr1:748102-749034 REVERSE LENGTH=933	1
AGAUUUGGUGUAAAUGAA	AT2G01880.1	3	Cleavage	| Symbols: PAP7, ATPAP7 | purple acid phosphatase 7 | chr2:391423-394032 REVERSE LENGTH=1192	1
AGAUUUGGUGUAAAUGAA	AT5G53290.1	3	Cleavage	| Symbols: CRF3 | cytokinin response factor 3 | chr5:21617813-21619267 REVERSE LENGTH=1455	1
AGAUUUGGUGUAAAUGAA	AT3G15530.2	3	Cleavage	| Symbols: | S-adenosyl-L-methionine-dependent methyltransferases superfamily protein | chr3:5252875-5254458 REVERSE LENGTH=1510	1
AGAUUUGGUGUAAAUGAA	AT2G45850.2	3	Translation	| Symbols: | AT hook motif DNA-binding family protein | chr2:18871479-18873684 REVERSE LENGTH=1696	1
AGAUUUGGUGUAAAUGAA	AT3G54080.1	3	Cleavage	| Symbols: | Concanavalin A-like lectin family protein | chr3:20025267-20027022 FORWARD LENGTH=1756	1
AGAUUUGGUGUAAAUGAA	AT1G10740.4	3	Translation	| Symbols: | alpha/beta-Hydrolases superfamily protein | chr1:3567905-3570838 REVERSE LENGTH=1874	1
AGAUUUGGUGUAAAUGAA	AT1G10740.3	3	Translation	| Symbols: | alpha/beta-Hydrolases superfamily protein | chr1:3567905-3570838 REVERSE LENGTH=1882	1
AGAUUUGGUGUAAAUGAA	AT2G45850.1	3	Translation	| Symbols: | AT hook motif DNA-binding family protein | chr2:18871479-18873972 REVERSE LENGTH=1886	1
AGAUUUGGUGUAAAUGAA	AT1G10740.1	3	Translation	| Symbols: | alpha/beta-Hydrolases superfamily protein | chr1:3568169-3570760 REVERSE LENGTH=1890	1
AGAUUUGGUGUAAAUGAA	AT1G10740.2	3	Translation	| Symbols: | alpha/beta-Hydrolases superfamily protein | chr1:3568183-3570760 REVERSE LENGTH=1944	1
AGAUUUGGUGUAAAUGAA	AT3G15980.2	3	Cleavage	| Symbols: | Coatomer, beta' subunit | chr3:5411837-5418445 REVERSE LENGTH=3067	1
AGAUUUGGUGUAAAUGAA	AT1G52360.2	3	Cleavage	| Symbols: | Coatomer, beta' subunit | chr1:19499343-19505757 FORWARD LENGTH=3099	1
AGAUUUGGUGUAAAUGAA	AT3G15980.1	3	Cleavage	| Symbols: | Coatomer, beta' subunit | chr3:5411363-5418541 REVERSE LENGTH=3200	1
AGAUUUGGUGUAAAUGAA	AT3G15980.4	3	Cleavage	| Symbols: | Coatomer, beta' subunit | chr3:5411292-5418493 REVERSE LENGTH=3238	1
AGAUUUGGUGUAAAUGAA	AT3G15980.3	3	Cleavage	| Symbols: | Coatomer, beta' subunit | chr3:5411316-5418445 REVERSE LENGTH=3248	1
AGAUUUGGUGUAAAUGAA	AT3G15980.5	3	Cleavage	| Symbols: | Coatomer, beta' subunit | chr3:5411292-5418493 REVERSE LENGTH=3356	1
AGAUUUGGUGUAAAUGAA	AT1G52360.1	3	Cleavage	| Symbols: | Coatomer, beta' subunit | chr1:19499162-19506170 FORWARD LENGTH=3423	1
AGAUUUGGUGUAAAUGAA	AT1G27430.1	3	Cleavage	| Symbols: | GYF domain-containing protein | chr1:9520911-9526928 REVERSE LENGTH=4613	1
AGAUUUGGUGUAAAUGAA	AT5G23360.1	3	Cleavage	| Symbols: | GRAM domain-containing protein / ABA-responsive protein-related | chr5:7861740-7862697 FORWARD LENGTH=958	1
AGAUUUGGUGUAAAUGAA	AT1G67238.1	3	Cleavage	| Symbols: | other RNA | chr1:25158115-25158454 REVERSE LENGTH=340	1
AGAUUUGGUGUAAAUGAA	AT5G52670.1	3	Cleavage	| Symbols: | Copper transport protein family | chr5:21363655-21364302 FORWARD LENGTH=453	1
AGAUUUGGUGUAAAUGAA	AT2G21220.1	3	Cleavage	| Symbols: | SAUR-like auxin-responsive protein family | chr2:9089326-9089813 FORWARD LENGTH=488	1
AGAUUUGGUGUAAAUGAA	AT3G62650.1	3	Cleavage	| Symbols: | unknown protein; BEST Arabidopsis thaliana protein match is: unknown protein (TAIR:AT2G47485.1); Has 57 Blast hits to 57 proteins in 13 species: Archae - 0; Bacteria - 0; Metazoa - 0; Fungi - 0; Plants - 57; Viruses - 0; Other Eukaryotes - 0 (source: NCBI BLink). | chr3:23168469-23169187 FORWARD LENGTH=719	1
AGAUUUGGUGUAAAUGAA	AT3G62650.2	3	Cleavage	| Symbols: | unknown protein; BEST Arabidopsis thaliana protein match is: unknown protein (TAIR:AT2G47485.1); Has 35333 Blast hits to 34131 proteins in 2444 species: Archae - 798; Bacteria - 22429; Metazoa - 974; Fungi - 991; Plants - 531; Viruses - 0; Other Eukaryotes - 9610 (source: NCBI BLink). | chr3:23168061-23169187 FORWARD LENGTH=742	1
AGAUUUGGUGUAAAUGAA	AT1G75030.1	3	Cleavage	| Symbols: ATLP-3, TLP-3 | thaumatin-like protein 3 | chr1:28174378-28175383 FORWARD LENGTH=909	1
AGAUUUGGUGUAAAUGAA	AT3G62280.1	3	Translation	| Symbols: | GDSL-like Lipase/Acylhydrolase superfamily protein | chr3:23049423-23051152 REVERSE LENGTH=1195	1
AGAUUUGGUGUAAAUGAA	AT1G72740.2	3	Cleavage	| Symbols: | Homeodomain-like/winged-helix DNA-binding family protein | chr1:27380294-27382924 REVERSE LENGTH=1288	1
AGAUUUGGUGUAAAUGAA	AT1G72740.1	3	Cleavage	| Symbols: | Homeodomain-like/winged-helix DNA-binding family protein | chr1:27380294-27382924 REVERSE LENGTH=1306	1
AGAUUUGGUGUAAAUGAA	AT2G46070.1	3	Cleavage	| Symbols: ATMPK12, MAPK12, MPK12 | mitogen-activated protein kinase 12 | chr2:18945981-18947823 REVERSE LENGTH=1325	1
AGAUUUGGUGUAAAUGAA	AT2G46070.2	3	Cleavage	| Symbols: MPK12 | mitogen-activated protein kinase 12 | chr2:18945982-18947823 REVERSE LENGTH=1347	1
AGAUUUGGUGUAAAUGAA	AT1G17890.1	3	Translation	| Symbols: GER2 | NAD(P)-binding Rossmann-fold superfamily protein | chr1:6154268-6155752 REVERSE LENGTH=1353	1
AGAUUUGGUGUAAAUGAA	AT1G17890.3	3	Translation	| Symbols: GER2 | NAD(P)-binding Rossmann-fold superfamily protein | chr1:6154291-6155751 REVERSE LENGTH=1357	1
AGAUUUGGUGUAAAUGAA	AT3G50310.1	3	Translation	| Symbols: MAPKKK20 | mitogen-activated protein kinase kinase kinase 20 | chr3:18648151-18649521 REVERSE LENGTH=1371	2
AGAUUUGGUGUAAAUGAA	AT1G17890.2	3	Translation	| Symbols: GER2 | NAD(P)-binding Rossmann-fold superfamily protein | chr1:6154291-6155681 REVERSE LENGTH=1391	1
AGAUUUGGUGUAAAUGAA	AT5G10910.1	3	Cleavage	| Symbols: | mraW methylase family protein | chr5:3439553-3441582 FORWARD LENGTH=1405	1
AGAUUUGGUGUAAAUGAA	AT5G62220.1	3	Cleavage	| Symbols: ATGT18, GT18 | glycosyltransferase 18 | chr5:24988456-24990009 REVERSE LENGTH=1554	1
AGAUUUGGUGUAAAUGAA	AT2G21500.2	3	Translation	| Symbols: | RING/U-box superfamily protein | chr2:9207669-9210231 REVERSE LENGTH=1771	1
AGAUUUGGUGUAAAUGAA	AT2G21500.1	3	Translation	| Symbols: | RING/U-box superfamily protein | chr2:9207549-9210231 REVERSE LENGTH=1817	1
AGAUUUGGUGUAAAUGAA	AT2G19780.1	3	Cleavage	| Symbols: | Leucine-rich repeat (LRR) family protein | chr2:8522678-8525093 REVERSE LENGTH=1945	1
AGAUUUGGUGUAAAUGAA	AT1G28340.1	3	Translation	| Symbols: AtRLP4, RLP4 | receptor like protein 4 | chr1:9940175-9943549 FORWARD LENGTH=2178	1
AGAUUUGGUGUAAAUGAA	AT5G13960.1	3	Cleavage	| Symbols: SUVH4, KYP, SDG33 | SU(VAR)3-9 homolog 4 | chr5:4501447-4506188 FORWARD LENGTH=2212	1
AGAUUUGGUGUAAAUGAA	AT5G46490.2	3	Cleavage	| Symbols: | Disease resistance protein (TIR-NBS-LRR class) family | chr5:18850776-18853843 FORWARD LENGTH=2649	1
AGAUUUGGUGUAAAUGAA	AT5G46260.1	3	Cleavage	| Symbols: | disease resistance protein (TIR-NBS-LRR class) family | chr5:18759102-18763358 REVERSE LENGTH=3618	1

## Sheet: Jcu- miR8786
#Please import the downloaded file into Microsoft Excel or other speadsheet software
miRNA_Acc.	Target_Acc.	Expectation	Inhibition	Target_Desc.	Multiplicity
GUGUGGUGGGAGAAAGAUG	AT3G07520.1	1.5	Cleavage	| Symbols: ATGLR1.4, GLR1.4 | glutamate receptor 1.4 | chr3:2394891-2398291 REVERSE LENGTH=2816	1
GUGUGGUGGGAGAAAGAUG	AT5G49930.1	1.5	Cleavage	| Symbols: emb1441 | zinc knuckle (CCHC-type) family protein | chr5:20308033-20312808 REVERSE LENGTH=3542	1
GUGUGGUGGGAGAAAGAUG	AT3G22104.1	2	Cleavage	| Symbols: | Phototropic-responsive NPH3 family protein | chr3:7789376-7792380 FORWARD LENGTH=2160	1
GUGUGGUGGGAGAAAGAUG	AT2G01275.2	2.5	Cleavage	| Symbols: | RING/FYVE/PHD zinc finger superfamily protein | chr2:142499-144288 REVERSE LENGTH=999	1
GUGUGGUGGGAGAAAGAUG	AT2G01275.1	2.5	Cleavage	| Symbols: | RING/FYVE/PHD zinc finger superfamily protein | chr2:142498-144524 REVERSE LENGTH=1080	1
GUGUGGUGGGAGAAAGAUG	AT5G40550.2	2.5	Cleavage	| Symbols: | SGF29 tudor-like domain | chr5:16241009-16243164 FORWARD LENGTH=1153	1
GUGUGGUGGGAGAAAGAUG	AT5G40550.1	2.5	Cleavage	| Symbols: | SGF29 tudor-like domain | chr5:16241068-16243381 FORWARD LENGTH=1320	1
GUGUGGUGGGAGAAAGAUG	AT1G47380.1	2.5	Cleavage	| Symbols: | Protein phosphatase 2C family protein | chr1:17372537-17376075 REVERSE LENGTH=2046	1
GUGUGGUGGGAGAAAGAUG	AT1G17220.1	2.5	Cleavage	| Symbols: FUG1 | Translation initiation factor 2, small GTP-binding protein | chr1:5885083-5890470 FORWARD LENGTH=3686	1
GUGUGGUGGGAGAAAGAUG	AT5G20610.1	2.5	Cleavage	| Symbols: | unknown protein; BEST Arabidopsis thaliana protein match is: unknown protein (TAIR:AT5G26160.1); Has 918 Blast hits to 759 proteins in 180 species: Archae - 6; Bacteria - 105; Metazoa - 264; Fungi - 89; Plants - 167; Viruses - 5; Other Eukaryotes - 282 (source: NCBI BLink). | chr5:6968690-6972995 FORWARD LENGTH=3783	1
GUGUGGUGGGAGAAAGAUG	AT4G31160.1	2.5	Cleavage	| Symbols: DCAF1 | DDB1-CUL4 associated factor 1 | chr4:15145853-15153075 FORWARD LENGTH=5871	1
GUGUGGUGGGAGAAAGAUG	AT5G01210.1	2.5	Cleavage	| Symbols: | HXXXD-type acyl-transferase family protein | chr5:84474-86275 FORWARD LENGTH=1802	1
GUGUGGUGGGAGAAAGAUG	AT1G72600.1	2.5	Cleavage	| Symbols: | hydroxyproline-rich glycoprotein family protein | chr1:27338125-27338891 FORWARD LENGTH=767	1
GUGUGGUGGGAGAAAGAUG	AT5G13485.1	2.5	Cleavage	| Symbols: | transposable element gene | chr5:4332947-4334683 REVERSE LENGTH=1737	1
GUGUGGUGGGAGAAAGAUG	AT1G72600.2	2.5	Cleavage	| Symbols: | hydroxyproline-rich glycoprotein family protein | chr1:27338125-27340328 FORWARD LENGTH=1755	1
GUGUGGUGGGAGAAAGAUG	AT5G41100.2	2.5	Cleavage	| Symbols: | FUNCTIONS IN: molecular_function unknown; INVOLVED IN: biological_process unknown; LOCATED IN: plasma membrane; EXPRESSED IN: 23 plant structures; EXPRESSED DURING: 13 growth stages; BEST Arabidopsis thaliana protein match is: hydroxyproline-rich glycoprotein family protein (TAIR:AT3G26910.2); Has 1497 Blast hits to 1191 proteins in 214 species: Archae - 4; Bacteria - 102; Metazoa - …	1
GUGUGGUGGGAGAAAGAUG	AT5G41100.1	2.5	Cleavage	| Symbols: | FUNCTIONS IN: molecular_function unknown; INVOLVED IN: biological_process unknown; LOCATED IN: plasma membrane; EXPRESSED IN: 23 plant structures; EXPRESSED DURING: 13 growth stages; BEST Arabidopsis thaliana protein match is: hydroxyproline-rich glycoprotein family protein (TAIR:AT3G26910.2); Has 1503 Blast hits to 1197 proteins in 220 species: Archae - 4; Bacteria - 108; Metazoa - …	1
GUGUGGUGGGAGAAAGAUG	AT1G79190.1	2.5	Cleavage	| Symbols: | ARM repeat superfamily protein | chr1:29788639-29794175 FORWARD LENGTH=4067	1
GUGUGGUGGGAGAAAGAUG	AT5G18410.3	3	Cleavage	| Symbols: PIR, KLK, PIR121, SRA1, PIRP | transcription activators | chr5:6098569-6105031 REVERSE LENGTH=3294	1
GUGUGGUGGGAGAAAGAUG	AT5G18410.1	3	Cleavage	| Symbols: PIR, KLK, PIR121, SRA1, PIRP, ATSRA1 | transcription activators | chr5:6097298-6104980 REVERSE LENGTH=4133	1
GUGUGGUGGGAGAAAGAUG	AT5G18410.2	3	Cleavage	| Symbols: PIR, KLK, PIR121, SRA1, PIRP | transcription activators | chr5:6097271-6105031 REVERSE LENGTH=4208	1
GUGUGGUGGGAGAAAGAUG	AT5G30276.1	3	Cleavage	| Symbols: | transposable element gene | chr5:11358801-11364836 REVERSE LENGTH=6036	1
GUGUGGUGGGAGAAAGAUG	AT5G52830.1	3	Cleavage	| Symbols: WRKY27, ATWRKY27 | WRKY DNA-binding protein 27 | chr5:21410852-21412340 FORWARD LENGTH=1313	1
GUGUGGUGGGAGAAAGAUG	AT3G09090.1	3	Cleavage	| Symbols: DEX1 | defective in exine formation protein (DEX1) | chr3:2782698-2787804 REVERSE LENGTH=3157	1
GUGUGGUGGGAGAAAGAUG	AT3G09090.2	3	Cleavage	| Symbols: DEX1 | defective in exine formation protein (DEX1) | chr3:2782698-2787804 REVERSE LENGTH=3173	1
GUGUGGUGGGAGAAAGAUG	AT5G35970.1	3	Cleavage	| Symbols: | P-loop containing nucleoside triphosphate hydrolases superfamily protein | chr5:14118876-14123340 REVERSE LENGTH=3332	1
GUGUGGUGGGAGAAAGAUG	AT1G55152.1	3	Cleavage	| Symbols: | unknown protein; FUNCTIONS IN: molecular_function unknown; INVOLVED IN: biological_process unknown; LOCATED IN: chloroplast; Has 30201 Blast hits to 17322 proteins in 780 species: Archae - 12; Bacteria - 1396; Metazoa - 17338; Fungi - 3422; Plants - 5037; Viruses - 0; Other Eukaryotes - 2996 (source: NCBI BLink). | chr1:20577424-20578292 REVERSE LENGTH=869	1
GUGUGGUGGGAGAAAGAUG	AT3G10290.1	3	Cleavage	| Symbols: | Nucleotide-sugar transporter family protein | chr3:3183403-3185348 REVERSE LENGTH=1200	1
GUGUGGUGGGAGAAAGAUG	AT4G12610.1	3	Cleavage	| Symbols: RAP74, ATRAP74 | transcription activators;DNA binding;RNA polymerase II transcription factors;catalytics;transcription initiation factors | chr4:7454739-7457714 FORWARD LENGTH=1986	1
GUGUGGUGGGAGAAAGAUG	AT3G10740.1	3	Cleavage	| Symbols: ASD1, ARAF1, ARAF, ATASD1 | alpha-L-arabinofuranosidase 1 | chr3:3360888-3365414 REVERSE LENGTH=2478	1
GUGUGGUGGGAGAAAGAUG	AT4G33010.2	3	Cleavage	| Symbols: AtGLDP1, GLDP1 | glycine decarboxylase P-protein 1 | chr4:15926670-15931332 REVERSE LENGTH=3474	1
GUGUGGUGGGAGAAAGAUG	AT4G33010.1	3	Cleavage	| Symbols: AtGLDP1, GLDP1 | glycine decarboxylase P-protein 1 | chr4:15926670-15931332 REVERSE LENGTH=3478	1
GUGUGGUGGGAGAAAGAUG	AT5G37830.1	3	Translation	| Symbols: OXP1 | oxoprolinase 1 | chr5:15056188-15060777 REVERSE LENGTH=4351	1
GUGUGGUGGGAGAAAGAUG	AT3G57130.2	3	Cleavage	| Symbols: BOP1 | Ankyrin repeat family protein / BTB/POZ domain-containing protein | chr3:21147558-21148664 FORWARD LENGTH=861	1
GUGUGGUGGGAGAAAGAUG	AT1G10530.1	3	Cleavage	| Symbols: | unknown protein; FUNCTIONS IN: molecular_function unknown; INVOLVED IN: N-terminal protein myristoylation; BEST Arabidopsis thaliana protein match is: unknown protein (TAIR:AT1G60010.1); Has 143 Blast hits to 143 proteins in 14 species: Archae - 0; Bacteria - 0; Metazoa - 0; Fungi - 0; Plants - 143; Viruses - 0; Other Eukaryotes - 0 (source: NCBI BLink). | chr1:3471456-3472672 REVERS…	1
GUGUGGUGGGAGAAAGAUG	AT5G07080.1	3	Cleavage	| Symbols: | HXXXD-type acyl-transferase family protein | chr5:2200332-2202110 FORWARD LENGTH=1509	1
GUGUGGUGGGAGAAAGAUG	AT1G65180.1	3	Cleavage	| Symbols: | Cysteine/Histidine-rich C1 domain family protein | chr1:24211741-24213870 REVERSE LENGTH=2130	2
GUGUGGUGGGAGAAAGAUG	AT3G22460.1	3	Cleavage	| Symbols: OASA2 | O-acetylserine (thiol) lyase (OAS-TL) isoform A2 | chr3:7963537-7965907 FORWARD LENGTH=1157	1
GUGUGGUGGGAGAAAGAUG	AT3G26520.1	3	Cleavage	| Symbols: TIP2, SITIP, GAMMA-TIP2, TIP1;2 | tonoplast intrinsic protein 2 | chr3:9722443-9723815 REVERSE LENGTH=1201	1
GUGUGGUGGGAGAAAGAUG	AT2G46400.1	3	Cleavage	| Symbols: WRKY46, ATWRKY46 | WRKY DNA-binding protein 46 | chr2:19043414-19044826 REVERSE LENGTH=1222	2
GUGUGGUGGGAGAAAGAUG	AT1G74440.1	3	Cleavage	| Symbols: | Protein of unknown function (DUF962) | chr1:27976502-27980404 REVERSE LENGTH=1202	1
GUGUGGUGGGAGAAAGAUG	AT1G17820.1	3	Cleavage	| Symbols: | Putative integral membrane protein conserved region (DUF2404) | chr1:6131537-6135345 REVERSE LENGTH=2856	1
GUGUGGUGGGAGAAAGAUG	AT5G28415.1	3	Cleavage	| Symbols: | transposable element gene | chr5:10359592-10364018 REVERSE LENGTH=4427	1
GUGUGGUGGGAGAAAGAUG	AT1G61770.1	3	Cleavage	| Symbols: | Chaperone DnaJ-domain superfamily protein | chr1:22810165-22812607 FORWARD LENGTH=1195	1
GUGUGGUGGGAGAAAGAUG	AT3G12060.1	3	Cleavage	| Symbols: TBL1 | Plant protein of unknown function (DUF828) | chr3:3843142-3845150 FORWARD LENGTH=1671	1
GUGUGGUGGGAGAAAGAUG	AT5G04550.1	3	Cleavage	| Symbols: | Protein of unknown function (DUF668) | chr5:1303180-1306116 REVERSE LENGTH=2580	1
GUGUGGUGGGAGAAAGAUG	AT1G61520.3	3	Cleavage	| Symbols: LHCA3 | photosystem I light harvesting complex gene 3 | chr1:22699715-22701169 FORWARD LENGTH=973	1
GUGUGGUGGGAGAAAGAUG	AT1G31550.2	3	Cleavage	| Symbols: | GDSL-like Lipase/Acylhydrolase superfamily protein | chr1:11295525-11297379 REVERSE LENGTH=1390	1
GUGUGGUGGGAGAAAGAUG	AT1G31550.1	3	Cleavage	| Symbols: | GDSL-like Lipase/Acylhydrolase superfamily protein | chr1:11295616-11297285 REVERSE LENGTH=1196	1
GUGUGGUGGGAGAAAGAUG	AT1G26870.1	3	Cleavage	| Symbols: FEZ, ANAC009 | NAC (No Apical Meristem) domain transcriptional regulator superfamily protein | chr1:9312856-9314983 FORWARD LENGTH=1278	1
GUGUGGUGGGAGAAAGAUG	AT5G67460.1	3	Cleavage	| Symbols: | O-Glycosyl hydrolases family 17 protein | chr5:26921584-26923274 REVERSE LENGTH=1543	1
GUGUGGUGGGAGAAAGAUG	AT2G42300.1	3	Cleavage	| Symbols: | basic helix-loop-helix (bHLH) DNA-binding superfamily protein | chr2:17621156-17624841 FORWARD LENGTH=1576	1
GUGUGGUGGGAGAAAGAUG	AT2G42300.2	3	Cleavage	| Symbols: | basic helix-loop-helix (bHLH) DNA-binding superfamily protein | chr2:17621157-17624838 FORWARD LENGTH=1576	1
GUGUGGUGGGAGAAAGAUG	AT5G03490.1	3	Translation	| Symbols: | UDP-Glycosyltransferase superfamily protein | chr5:871460-873057 FORWARD LENGTH=1598	1
GUGUGGUGGGAGAAAGAUG	AT2G21170.2	3	Cleavage	| Symbols: TIM, PDTPI | triosephosphate isomerase | chr2:9070754-9073233 REVERSE LENGTH=1341	1
GUGUGGUGGGAGAAAGAUG	AT2G21170.1	3	Cleavage	| Symbols: TIM, PDTPI | triosephosphate isomerase | chr2:9070754-9073233 REVERSE LENGTH=1368	1

## Sheet: Jcu-miR1534
#Please import the downloaded file into Microsoft Excel or other speadsheet software
miRNA_Acc.	Target_Acc.	Expectation	Inhibition	Target_Desc.	Multiplicity
UUUGGAAUAAAUAGUCAU	AT1G49590.1	2	Cleavage	| Symbols: | C2H2 and C2HC zinc fingers superfamily protein | chr1:18354786-18356642 FORWARD LENGTH=1173	1
UUUGGAAUAAAUAGUCAU	AT1G49590.2	2	Cleavage	| Symbols: | C2H2 and C2HC zinc fingers superfamily protein | chr1:18354786-18356642 FORWARD LENGTH=1223	1
UUUGGAAUAAAUAGUCAU	AT5G59260.1	2	Cleavage	| Symbols: | Concanavalin A-like lectin protein kinase family protein | chr5:23907901-23909925 REVERSE LENGTH=2025	1
UUUGGAAUAAAUAGUCAU	AT2G12440.1	2.5	Cleavage	| Symbols: | transposable element gene | chr2:5033540-5040002 FORWARD LENGTH=6463	1
UUUGGAAUAAAUAGUCAU	AT2G01600.1	2.5	Cleavage	| Symbols: | ENTH/ANTH/VHS superfamily protein | chr2:268818-272610 FORWARD LENGTH=2127	1
UUUGGAAUAAAUAGUCAU	AT2G39620.1	2.5	Translation	| Symbols: | Pentatricopeptide repeat (PPR) superfamily protein | chr2:16518968-16521478 REVERSE LENGTH=2511	1
UUUGGAAUAAAUAGUCAU	AT1G36925.1	3	Translation	| Symbols: | unknown protein; Has 69 Blast hits to 69 proteins in 22 species: Archae - 0; Bacteria - 2; Metazoa - 45; Fungi - 4; Plants - 8; Viruses - 0; Other Eukaryotes - 10 (source: NCBI BLink). | chr1:13986436-13987289 FORWARD LENGTH=525	1
UUUGGAAUAAAUAGUCAU	AT5G22150.1	3	Translation	| Symbols: | unknown protein; BEST Arabidopsis thaliana protein match is: unknown protein (TAIR:AT5G22160.1); Has 30201 Blast hits to 17322 proteins in 780 species: Archae - 12; Bacteria - 1396; Metazoa - 17338; Fungi - 3422; Plants - 5037; Viruses - 0; Other Eukaryotes - 2996 (source: NCBI BLink). | chr5:7342567-7345956 FORWARD LENGTH=993	1
UUUGGAAUAAAUAGUCAU	AT5G59150.1	3	Cleavage	| Symbols: ATRABA2D, ATRAB-A2D, RABA2D | RAB GTPase homolog A2D | chr5:23876586-23878429 FORWARD LENGTH=1020	1
UUUGGAAUAAAUAGUCAU	AT5G34895.1	3	Cleavage	| Symbols: | transposable element gene | chr5:13209814-13211899 REVERSE LENGTH=1473	1
UUUGGAAUAAAUAGUCAU	AT2G20725.1	3	Translation	| Symbols: | CAAX amino terminal protease family protein | chr2:8933571-8935496 REVERSE LENGTH=1518	1
UUUGGAAUAAAUAGUCAU	AT1G50710.1	3	Cleavage	| Symbols: | unknown protein; Has 109 Blast hits to 109 proteins in 44 species: Archae - 0; Bacteria - 2; Metazoa - 61; Fungi - 8; Plants - 36; Viruses - 0; Other Eukaryotes - 2 (source: NCBI BLink). | chr1:18784509-18787802 REVERSE LENGTH=1669	1
UUUGGAAUAAAUAGUCAU	AT2G34640.1	3	Cleavage	| Symbols: PTAC12, HMR | plastid transcriptionally active 12 | chr2:14581886-14584699 REVERSE LENGTH=1935	1
UUUGGAAUAAAUAGUCAU	AT1G51940.1	3	Cleavage	| Symbols: | protein kinase family protein / peptidoglycan-binding LysM domain-containing protein | chr1:19295904-19299118 REVERSE LENGTH=2321	1
UUUGGAAUAAAUAGUCAU	AT5G40910.1	3	Cleavage	| Symbols: | Disease resistance protein (TIR-NBS-LRR class) family | chr5:16395507-16399129 FORWARD LENGTH=3315	1
UUUGGAAUAAAUAGUCAU	AT5G40710.1	3	Cleavage	| Symbols: | zinc finger (C2H2 type) family protein | chr5:16295036-16297004 FORWARD LENGTH=1068	1
UUUGGAAUAAAUAGUCAU	AT4G26570.1	3	Cleavage	| Symbols: ATCBL3, CBL3 | calcineurin B-like 3 | chr4:13408422-13411070 REVERSE LENGTH=1083	1
UUUGGAAUAAAUAGUCAU	AT4G26570.2	3	Cleavage	| Symbols: ATCBL3, CBL3 | calcineurin B-like 3 | chr4:13408422-13411070 REVERSE LENGTH=1095	1
UUUGGAAUAAAUAGUCAU	AT3G02660.1	3	Cleavage	| Symbols: emb2768 | Tyrosyl-tRNA synthetase, class Ib, bacterial/mitochondrial | chr3:570134-572345 REVERSE LENGTH=1738	1
UUUGGAAUAAAUAGUCAU	AT5G62880.1	3	Cleavage	| Symbols: ARAC10, ATRAC10, ATROP11, RAC10 | RAC-like 10 | chr5:25237134-25239174 FORWARD LENGTH=985	1
UUUGGAAUAAAUAGUCAU	AT3G20710.1	3	Cleavage	| Symbols: | F-box family protein | chr3:7237911-7238999 REVERSE LENGTH=1089	1
UUUGGAAUAAAUAGUCAU	AT1G72540.1	3	Cleavage	| Symbols: | Protein kinase superfamily protein | chr1:27314932-27316669 REVERSE LENGTH=1353	1
UUUGGAAUAAAUAGUCAU	AT3G54080.1	3	Cleavage	| Symbols: | Concanavalin A-like lectin family protein | chr3:20025267-20027022 FORWARD LENGTH=1756	1
UUUGGAAUAAAUAGUCAU	AT2G28640.1	3	Cleavage	| Symbols: ATEXO70H5, EXO70H5 | exocyst subunit exo70 family protein H5 | chr2:12284625-12286645 REVERSE LENGTH=1818	1
UUUGGAAUAAAUAGUCAU	AT3G56660.1	3	Cleavage	| Symbols: BZIP49 | basic region/leucine zipper motif protein 49 | chr3:20986217-20988213 REVERSE LENGTH=1863	1
UUUGGAAUAAAUAGUCAU	AT5G52530.3	3	Cleavage	| Symbols: | dentin sialophosphoprotein-related | chr5:21317901-21321184 FORWARD LENGTH=2952	1
UUUGGAAUAAAUAGUCAU	AT5G52530.2	3	Cleavage	| Symbols: | dentin sialophosphoprotein-related | chr5:21317162-21321236 FORWARD LENGTH=3248	1
UUUGGAAUAAAUAGUCAU	AT5G52530.1	3	Cleavage	| Symbols: | dentin sialophosphoprotein-related | chr5:21317140-21321236 FORWARD LENGTH=3254	1
UUUGGAAUAAAUAGUCAU	AT1G76630.1	3	Cleavage	| Symbols: | Tetratricopeptide repeat (TPR)-like superfamily protein | chr1:28759699-28765042 FORWARD LENGTH=3423	1
UUUGGAAUAAAUAGUCAU	AT1G76630.2	3	Cleavage	| Symbols: | Tetratricopeptide repeat (TPR)-like superfamily protein | chr1:28759699-28765042 FORWARD LENGTH=3507	1
UUUGGAAUAAAUAGUCAU	AT1G35790.1	3	Cleavage	| Symbols: | transposable element gene | chr1:13295190-13300109 REVERSE LENGTH=4920	1
UUUGGAAUAAAUAGUCAU	AT1G42350.1	3	Cleavage	| Symbols: | transposable element gene | chr1:15813844-15821323 REVERSE LENGTH=7480	1
UUUGGAAUAAAUAGUCAU	AT5G47910.1	3	Cleavage	| Symbols: RBOHD, ATRBOHD | respiratory burst oxidase homologue D | chr5:19397443-19402061 FORWARD LENGTH=3201	1
UUUGGAAUAAAUAGUCAU	AT3G27230.1	3	Cleavage	| Symbols: | S-adenosyl-L-methionine-dependent methyltransferases superfamily protein | chr3:10053929-10055695 FORWARD LENGTH=1618	1

## Sheet: Jcu-miR5277
Gene targets of the predicted miRNAs
miRNA_Acc.	Target_Acc.	Expectation									Inhibition	Target_Desc.	Multiplicity
UUGUUUCUUGCAGUUCAA	AT5G39230.1	1									Cleavage	| Symbols: | TFIIB zinc-binding protein | chr5:15709474-15709925 FORWARD LENGTH=360	1
UUGUUUCUUGCAGUUCAA	AT3G09960.1	1.5									Cleavage	| Symbols: | Calcineurin-like metallo-phosphoesterase superfamily protein | chr3:3061952-3063594 FORWARD LENGTH=1113	1
UUGUUUCUUGCAGUUCAA	AT5G24120.1	1.5									Cleavage	| Symbols: SIGE, SIG5, ATSIG5 | sigma factor E | chr5:8157551-8160229 REVERSE LENGTH=1904	1
UUGUUUCUUGCAGUUCAA	AT1G30860.1	1.5									Cleavage	| Symbols: | RING/U-box superfamily protein | chr1:10986523-10989504 REVERSE LENGTH=2624	1
UUGUUUCUUGCAGUUCAA	AT2G37280.1	2									Cleavage	| Symbols: PDR5, ATPDR5 | pleiotropic drug resistance 5 | chr2:15650400-15656417 FORWARD LENGTH=4242	1
UUGUUUCUUGCAGUUCAA	AT4G25370.1	2									Translation	| Symbols: | Double Clp-N motif protein | chr4:12972708-12974870 FORWARD LENGTH=1046	1
UUGUUUCUUGCAGUUCAA	AT1G74030.1	2									Translation	| Symbols: ENO1 | enolase 1 | chr1:27839184-27841939 REVERSE LENGTH=1753	1
UUGUUUCUUGCAGUUCAA	AT3G26490.1	2									Cleavage	| Symbols: | Phototropic-responsive NPH3 family protein | chr3:9704142-9706161 FORWARD LENGTH=1767	1
UUGUUUCUUGCAGUUCAA	AT1G67900.3	2									Cleavage	| Symbols: | Phototropic-responsive NPH3 family protein | chr1:25464726-25470017 FORWARD LENGTH=2405	2
UUGUUUCUUGCAGUUCAA	AT1G67900.1	2									Cleavage	| Symbols: | Phototropic-responsive NPH3 family protein | chr1:25466852-25470017 FORWARD LENGTH=2451	2
UUGUUUCUUGCAGUUCAA	AT1G67900.2	2									Cleavage	| Symbols: | Phototropic-responsive NPH3 family protein | chr1:25464726-25470017 FORWARD LENGTH=2533	2
UUGUUUCUUGCAGUUCAA	AT4G25090.2	2									Cleavage	| Symbols: | Riboflavin synthase-like superfamily protein | chr4:12878771-12883701 REVERSE LENGTH=2775	1
UUGUUUCUUGCAGUUCAA	AT1G01040.2	2									Cleavage	| Symbols: DCL1 | dicer-like 1 | chr1:23416-31120 FORWARD LENGTH=5877	1
UUGUUUCUUGCAGUUCAA	AT1G01040.1	2									Cleavage	| Symbols: DCL1, CAF, SUS1, SIN1, ASU1, EMB76, EMB60, ATDCL1 | dicer-like 1 | chr1:23146-31227 FORWARD LENGTH=6251	1
UUGUUUCUUGCAGUUCAA	AT2G23740.2	2									Cleavage	| Symbols: | nucleic acid binding;sequence-specific DNA binding transcription factors;zinc ion binding | chr2:10097559-10103319 FORWARD LENGTH=4540	2
UUGUUUCUUGCAGUUCAA	AT2G23740.1	2									Cleavage	| Symbols: | nucleic acid binding;sequence-specific DNA binding transcription factors;zinc ion binding | chr2:10097559-10103398 FORWARD LENGTH=4598	2
UUGUUUCUUGCAGUUCAA	AT1G55928.1	2									Cleavage	| Symbols: | Coiled-coil domain-containing protein 55 (DUF2040) | chr1:20917190-20918462 FORWARD LENGTH=1273	1
UUGUUUCUUGCAGUUCAA	AT4G13720.1	2.5									Cleavage	| Symbols: | Inosine triphosphate pyrophosphatase family protein | chr4:7966952-7968925 REVERSE LENGTH=866	1
UUGUUUCUUGCAGUUCAA	AT5G61420.2	2.5									Cleavage	| Symbols: MYB28, HAG1 | myb domain protein 28 | chr5:24689151-24690797 REVERSE LENGTH=1427	1
UUGUUUCUUGCAGUUCAA	AT5G61420.1	2.5									Cleavage	| Symbols: MYB28, HAG1, AtMYB28, PMG1 | myb domain protein 28 | chr5:24689151-24691095 REVERSE LENGTH=1805	1
UUGUUUCUUGCAGUUCAA	AT4G23290.1	2.5									Cleavage	| Symbols: CRK21 | cysteine-rich RLK (RECEPTOR-like protein kinase) 21 | chr4:12177738-12180784 REVERSE LENGTH=2090	1
UUGUUUCUUGCAGUUCAA	AT4G23290.2	2.5									Cleavage	| Symbols: CRK21 | cysteine-rich RLK (RECEPTOR-like protein kinase) 21 | chr4:12177738-12180826 REVERSE LENGTH=2261	1
UUGUUUCUUGCAGUUCAA	AT1G01750.1	2.5									Cleavage	| Symbols: ADF11 | actin depolymerizing factor 11 | chr1:275366-276310 FORWARD LENGTH=769	1
UUGUUUCUUGCAGUUCAA	AT3G53480.1	2.5									Cleavage	| Symbols: PIS1, PDR9, ATPDR9, ABCG37 | pleiotropic drug resistance 9 | chr3:19825307-19831797 FORWARD LENGTH=4565	1
UUGUUUCUUGCAGUUCAA	AT3G29380.1	2.5									Cleavage	| Symbols: | Cyclin-like family protein | chr3:11282407-11283524 REVERSE LENGTH=1011	1
UUGUUUCUUGCAGUUCAA	AT5G45710.1	2.5									Cleavage	| Symbols: AT-HSFA4C, RHA1, HSFA4C | winged-helix DNA-binding transcription factor family protein | chr5:18540850-18542863 FORWARD LENGTH=1515	1
UUGUUUCUUGCAGUUCAA	AT5G45710.2	2.5									Cleavage	| Symbols: AT-HSFA4C, RHA1, HSFA4C | winged-helix DNA-binding transcription factor family protein | chr5:18540869-18542863 FORWARD LENGTH=1589	1
UUGUUUCUUGCAGUUCAA	AT3G01840.1	2.5									Cleavage	| Symbols: | Protein kinase superfamily protein | chr3:296582-298648 REVERSE LENGTH=1979	1
UUGUUUCUUGCAGUUCAA	AT2G04290.1	2.5									Cleavage	| Symbols: | transposable element gene | chr2:1485408-1490783 REVERSE LENGTH=5376	1
UUGUUUCUUGCAGUUCAA	AT1G08970.3	2.5									Cleavage	| Symbols: HAP5C, NF-YC9 | nuclear factor Y, subunit C9 | chr1:2882524-2884267 FORWARD LENGTH=1176	1
UUGUUUCUUGCAGUUCAA	AT1G08970.2	2.5									Cleavage	| Symbols: HAP5C, NF-YC9 | nuclear factor Y, subunit C9 | chr1:2882524-2884337 FORWARD LENGTH=1178	1
UUGUUUCUUGCAGUUCAA	AT1G08970.4	2.5									Cleavage	| Symbols: HAP5C, NF-YC9 | nuclear factor Y, subunit C9 | chr1:2882543-2884337 FORWARD LENGTH=1613	1
UUGUUUCUUGCAGUUCAA	AT1G06520.1	2.5									Cleavage	| Symbols: ATGPAT1, GPAT1 | glycerol-3-phosphate acyltransferase 1 | chr1:1993978-1996112 REVERSE LENGTH=1995	1
UUGUUUCUUGCAGUUCAA	AT3G42886.1	2.5									Cleavage	| Symbols: | transposable element gene | chr3:14963295-14966755 FORWARD LENGTH=3461	1
UUGUUUCUUGCAGUUCAA	AT3G23590.1	2.5									Cleavage	| Symbols: RFR1, MED33A | REF4-related 1 | chr3:8467449-8473627 FORWARD LENGTH=4277	1
UUGUUUCUUGCAGUUCAA	AT2G40030.1	2.5									Cleavage	| Symbols: NRPD1B, DRD3, ATNRPD1B, DMS5, NRPE1 | nuclear RNA polymerase D1B | chr2:16714494-16723583 FORWARD LENGTH=6348	1
UUGUUUCUUGCAGUUCAA	AT5G54780.1	2.5									Translation	| Symbols: | Ypt/Rab-GAP domain of gyp1p superfamily protein | chr5:22248447-22251863 REVERSE LENGTH=1719	1
UUGUUUCUUGCAGUUCAA	AT5G45110.1	2.5									Cleavage	| Symbols: NPR3, ATNPR3 | NPR1-like protein 3 | chr5:18228910-18231522 FORWARD LENGTH=2358	1
UUGUUUCUUGCAGUUCAA	AT4G03200.1	2.5									Cleavage	| Symbols: | catalytics | chr4:1408159-1412756 FORWARD LENGTH=2784	2
UUGUUUCUUGCAGUUCAA	AT4G03200.2	2.5									Cleavage	| Symbols: | catalytics | chr4:1408159-1412756 FORWARD LENGTH=2958	2
UUGUUUCUUGCAGUUCAA	AT3G13290.1	2.5									Cleavage	| Symbols: VCR | varicose-related | chr3:4297381-4303508 FORWARD LENGTH=4566	2
UUGUUUCUUGCAGUUCAA	AT5G53890.1	3									Cleavage	| Symbols: PSKR2, AtPSKR2 | phytosylfokine-alpha receptor 2 | chr5:21876861-21880461 FORWARD LENGTH=3438	1
UUGUUUCUUGCAGUUCAA	AT2G23740.2	3									Cleavage	| Symbols: | nucleic acid binding;sequence-specific DNA binding transcription factors;zinc ion binding | chr2:10097559-10103319 FORWARD LENGTH=4540	2
UUGUUUCUUGCAGUUCAA	AT2G23740.1	3									Cleavage	| Symbols: | nucleic acid binding;sequence-specific DNA binding transcription factors;zinc ion binding | chr2:10097559-10103398 FORWARD LENGTH=4598	2
UUGUUUCUUGCAGUUCAA	AT5G07700.1	3									Cleavage	| Symbols: MYB76, AtMYB76 | myb domain protein 76 | chr5:2450325-2451578 FORWARD LENGTH=1017	1
UUGUUUCUUGCAGUUCAA	AT1G15410.1	3									Cleavage	| Symbols: | aspartate-glutamate racemase family | chr1:5298324-5300927 FORWARD LENGTH=2306	1
UUGUUUCUUGCAGUUCAA	AT5G16790.1	3									Cleavage	| Symbols: THO7, AtTHO7 | Tho complex subunit 7/Mft1p | chr5:5522495-5523963 REVERSE LENGTH=1009	1
UUGUUUCUUGCAGUUCAA	AT1G61860.1	3									Cleavage	| Symbols: | Protein kinase superfamily protein | chr1:22862857-22864619 REVERSE LENGTH=1392	1
UUGUUUCUUGCAGUUCAA	AT5G41530.1	3									Translation	| Symbols: | BEST Arabidopsis thaliana protein match is: DNA-binding storekeeper protein-related (TAIR:AT5G14280.1); Has 1807 Blast hits to 1807 proteins in 277 species: Archae - 0; Bacteria - 0; Metazoa - 736; Fungi - 347; Plants - 385; Viruses - 0; Other Eukaryotes - 339 (source: NCBI BLink). | chr5:16611660-16612088 FORWARD LENGTH=429	1
UUGUUUCUUGCAGUUCAA	AT2G42490.1	3									Cleavage	| Symbols: | Copper amine oxidase family protein | chr2:17691407-17695853 REVERSE LENGTH=2851	1
UUGUUUCUUGCAGUUCAA	AT4G21100.1	3									Translation	| Symbols: DDB1B | damaged DNA binding protein 1B | chr4:11258761-11265463 REVERSE LENGTH=3576	1
UUGUUUCUUGCAGUUCAA	AT4G05420.2	3									Translation	| Symbols: DDB1A | damaged DNA binding protein 1A | chr4:2746122-2752896 FORWARD LENGTH=3603	1
UUGUUUCUUGCAGUUCAA	AT4G05420.1	3									Translation	| Symbols: DDB1A | damaged DNA binding protein 1A | chr4:2746121-2752943 FORWARD LENGTH=3714	1
UUGUUUCUUGCAGUUCAA	AT1G42396.1	3									Translation	| Symbols: | transposable element gene | chr1:15862858-15863802 REVERSE LENGTH=945	1
UUGUUUCUUGCAGUUCAA	AT4G01490.1	3									Cleavage	| Symbols: | transposable element gene | chr4:631136-636899 FORWARD LENGTH=5764	1
UUGUUUCUUGCAGUUCAA	ATCG01250.1	3									Translation	| Symbols: NDHB.2 | NADH-Ubiquinone/plastoquinone (complex I) protein | chrC:141854-143708 FORWARD LENGTH=1170	1
UUGUUUCUUGCAGUUCAA	ATCG00890.1	3									Translation	| Symbols: NDHB.1 | NADH-Ubiquinone/plastoquinone (complex I) protein | chrC:94941-96795 REVERSE LENGTH=1170	1
UUGUUUCUUGCAGUUCAA	AT5G43980.1	3									Translation	| Symbols: PDLP1, PDLP1A | plasmodesmata-located protein 1 | chr5:17694680-17696622 REVERSE LENGTH=1213	1
UUGUUUCUUGCAGUUCAA	AT2G30500.1	3									Translation	| Symbols: | Kinase interacting (KIP1-like) family protein | chr2:12998159-13000102 REVERSE LENGTH=1754	2
UUGUUUCUUGCAGUUCAA	AT2G30500.2	3									Translation	| Symbols: | Kinase interacting (KIP1-like) family protein | chr2:12998159-13000464 REVERSE LENGTH=1796	2
UUGUUUCUUGCAGUUCAA	AT4G28220.1	3									Cleavage	| Symbols: NDB1 | NAD(P)H dehydrogenase B1 | chr4:13992997-13995831 FORWARD LENGTH=1977	1
UUGUUUCUUGCAGUUCAA	AT2G15820.1	3									Translation	| Symbols: OTP51 | endonucleases | chr2:6888540-6891360 REVERSE LENGTH=2744	1
UUGUUUCUUGCAGUUCAA	AT2G06967.1	3									Translation	| Symbols: | transposable element gene | chr2:2877624-2880656 REVERSE LENGTH=3033	2
UUGUUUCUUGCAGUUCAA	AT1G77500.1	3									Translation	| Symbols: | Protein of unknown function (DUF630 and DUF632) | chr1:29121489-29125191 FORWARD LENGTH=3158	1
UUGUUUCUUGCAGUUCAA	AT1G63450.1	3									Cleavage	| Symbols: RHS8 | root hair specific 8 | chr1:23531409-23534569 FORWARD LENGTH=3161	1
UUGUUUCUUGCAGUUCAA	AT5G28405.1	3									Cleavage	| Symbols: | transposable element gene | chr5:10350541-10354653 REVERSE LENGTH=4113	1
UUGUUUCUUGCAGUUCAA	AT1G24460.2	3									Cleavage	| Symbols: | unknown protein; FUNCTIONS IN: molecular_function unknown; INVOLVED IN: biological_process unknown; LOCATED IN: cellular_component unknown; EXPRESSED IN: 22 plant structures; EXPRESSED DURING: 14 growth stages; BEST Arabidopsis thaliana protein match is: unknown protein (TAIR:AT4G31570.1). | chr1:8665874-8672506 FORWARD LENGTH=5565	1
UUGUUUCUUGCAGUUCAA	AT1G24460.1	3									Cleavage	| Symbols: | unknown protein; FUNCTIONS IN: molecular_function unknown; INVOLVED IN: biological_process unknown; LOCATED IN: cellular_component unknown; EXPRESSED IN: 23 plant structures; EXPRESSED DURING: 14 growth stages; BEST Arabidopsis thaliana protein match is: unknown protein (TAIR:AT4G31570.1); Has 181008 Blast hits to 85359 proteins in 3551 species: Archae - 3290; Bacteria - 48304; Metaz…	1
UUGUUUCUUGCAGUUCAA	AT1G57790.1	3									Cleavage	| Symbols: | F-box family protein | chr1:21404408-21405956 REVERSE LENGTH=1318	1
UUGUUUCUUGCAGUUCAA	AT1G55750.1	3									Cleavage	| Symbols: | BSD domain (BTF2-like transcription factors, Synapse-associated proteins and DOS2-like proteins) | chr1:20840195-20845182 REVERSE LENGTH=2077	2
UUGUUUCUUGCAGUUCAA	AT2G39705.1	3									Cleavage	| Symbols: RTFL8, DVL11 | ROTUNDIFOLIA like 8 | chr2:16556856-16557577 FORWARD LENGTH=722	1
UUGUUUCUUGCAGUUCAA	AT5G57040.1	3									Cleavage	| Symbols: | Lactoylglutathione lyase / glyoxalase I family protein | chr5:23083898-23085246 REVERSE LENGTH=861	1
UUGUUUCUUGCAGUUCAA	AT5G38310.1	3									Cleavage	| Symbols: | unknown protein; Has 1807 Blast hits to 1807 proteins in 277 species: Archae - 0; Bacteria - 0; Metazoa - 736; Fungi - 347; Plants - 385; Viruses - 0; Other Eukaryotes - 339 (source: NCBI BLink). | chr5:15310405-15311321 REVERSE LENGTH=917	1
UUGUUUCUUGCAGUUCAA	AT1G01800.1	3									Cleavage	| Symbols: | NAD(P)-binding Rossmann-fold superfamily protein | chr1:293342-295040 FORWARD LENGTH=1094	1
UUGUUUCUUGCAGUUCAA	AT1G01800.2	3									Cleavage	| Symbols: | NAD(P)-binding Rossmann-fold superfamily protein | chr1:293342-295040 FORWARD LENGTH=1098	1
UUGUUUCUUGCAGUUCAA	AT5G50890.1	3									Cleavage	| Symbols: | alpha/beta-Hydrolases superfamily protein | chr5:20702684-20704235 FORWARD LENGTH=1227	1
UUGUUUCUUGCAGUUCAA	AT5G11050.1	3									Translation	| Symbols: MYB64, AtMYB64 | myb domain protein 64 | chr5:3502092-3503834 FORWARD LENGTH=1523	1
UUGUUUCUUGCAGUUCAA	AT5G43090.1	3									Translation	| Symbols: APUM13, PUM13 | pumilio 13 | chr5:17295933-17298171 FORWARD LENGTH=1584	1
UUGUUUCUUGCAGUUCAA	AT4G36920.1	3									Cleavage	| Symbols: AP2, FLO2, FL1 | Integrase-type DNA-binding superfamily protein | chr4:17400847-17403332 FORWARD LENGTH=1642	1
UUGUUUCUUGCAGUUCAA	AT4G36920.2	3									Cleavage	| Symbols: AP2 | Integrase-type DNA-binding superfamily protein | chr4:17400610-17403469 FORWARD LENGTH=1743	1
UUGUUUCUUGCAGUUCAA	AT3G54630.1	3									Cleavage	| Symbols: | CONTAINS InterPro DOMAIN/s: Kinetochore protein Ndc80 (InterPro:IPR005550); Has 24780 Blast hits to 15608 proteins in 1321 species: Archae - 545; Bacteria - 2969; Metazoa - 12597; Fungi - 2181; Plants - 1581; Viruses - 39; Other Eukaryotes - 4868 (source: NCBI BLink). | chr3:20221097-20223028 REVERSE LENGTH=1932	1
UUGUUUCUUGCAGUUCAA	AT4G06503.1	3									Cleavage	| Symbols: | transposable element gene | chr4:3168783-3170879 REVERSE LENGTH=2097	1
UUGUUUCUUGCAGUUCAA	AT5G41000.1	3									Cleavage	| Symbols: YSL4 | YELLOW STRIPE like 4 | chr5:16420780-16423830 FORWARD LENGTH=2276	1
UUGUUUCUUGCAGUUCAA	AT1G33460.1	3									Translation	| Symbols: | transposable element gene | chr1:12140012-12142760 REVERSE LENGTH=2749	1
UUGUUUCUUGCAGUUCAA	AT2G34730.1	3									Cleavage	| Symbols: | myosin heavy chain-related | chr2:14654357-14657621 FORWARD LENGTH=2759	1
UUGUUUCUUGCAGUUCAA	AT2G34730.2	3									Cleavage	| Symbols: | myosin heavy chain-related | chr2:14654357-14657623 FORWARD LENGTH=2761	1
UUGUUUCUUGCAGUUCAA	AT1G60860.1	3									Translation	| Symbols: AGD2 | ARF-GAP domain 2 | chr1:22400927-22407777 REVERSE LENGTH=2786	1
UUGUUUCUUGCAGUUCAA	AT5G22690.1	3									Cleavage	| Symbols: | Disease resistance protein (TIR-NBS-LRR class) family | chr5:7541271-7545182 FORWARD LENGTH=3419	1
UUGUUUCUUGCAGUUCAA	AT2G16485.1	3									Cleavage	| Symbols: | nucleic acid binding;zinc ion binding;DNA binding | chr2:7136944-7145222 REVERSE LENGTH=5647	1

## Sheet: Jcu-miR6149-3p
#Please import the downloaded file into Microsoft Excel or other speadsheet software
miRNA_Acc.	Target_Acc.	Expectation	Inhibition	Target_Desc.	Multiplicity
UGCUUCAGUUUUGUUUGC	AT3G63480.2	1	Cleavage	| Symbols: | ATP binding microtubule motor family protein | chr3:23440887-23444006 REVERSE LENGTH=1672	1
UGCUUCAGUUUUGUUUGC	AT3G63480.1	1	Cleavage	| Symbols: | ATP binding microtubule motor family protein | chr3:23440887-23444006 REVERSE LENGTH=1684	1
UGCUUCAGUUUUGUUUGC	AT5G24210.1	1.5	Cleavage	| Symbols: | alpha/beta-Hydrolases superfamily protein | chr5:8217335-8219619 FORWARD LENGTH=1355	1
UGCUUCAGUUUUGUUUGC	AT1G49150.1	1.5	Cleavage	| Symbols: | unknown protein; Has 6 Blast hits to 6 proteins in 2 species: Archae - 0; Bacteria - 0; Metazoa - 0; Fungi - 0; Plants - 6; Viruses - 0; Other Eukaryotes - 0 (source: NCBI BLink). | chr1:18178577-18179023 FORWARD LENGTH=447	1
UGCUUCAGUUUUGUUUGC	AT5G03180.1	1.5	Cleavage	| Symbols: | RING/U-box superfamily protein | chr5:753951-756646 REVERSE LENGTH=1874	1
UGCUUCAGUUUUGUUUGC	AT5G33434.1	1.5	Cleavage	| Symbols: | transposable element gene | chr5:12745751-12750205 REVERSE LENGTH=4455	1
UGCUUCAGUUUUGUUUGC	AT5G33381.1	1.5	Cleavage	| Symbols: | transposable element gene | chr5:12610179-12615470 FORWARD LENGTH=5292	1
UGCUUCAGUUUUGUUUGC	AT2G43430.1	2	Cleavage	| Symbols: GLX2-1, GLY1 | glyoxalase 2-1 | chr2:18035369-18038255 REVERSE LENGTH=1387	1
UGCUUCAGUUUUGUUUGC	AT2G43430.2	2	Cleavage	| Symbols: GLX2-1 | glyoxalase 2-1 | chr2:18035376-18038254 REVERSE LENGTH=1759	1
UGCUUCAGUUUUGUUUGC	AT1G68980.1	2	Cleavage	| Symbols: | Tetratricopeptide repeat (TPR)-like superfamily protein | chr1:25932998-25935030 FORWARD LENGTH=2033	1
UGCUUCAGUUUUGUUUGC	AT2G02110.1	2	Cleavage	| Symbols: | transposable element gene | chr2:532320-536341 REVERSE LENGTH=4022	1
UGCUUCAGUUUUGUUUGC	AT5G18633.1	2	Cleavage	| Symbols: | transposable element gene | chr5:6205813-6210644 FORWARD LENGTH=4832	1
UGCUUCAGUUUUGUUUGC	AT5G25205.1	2	Cleavage	| Symbols: | transposable element gene | chr5:8718571-8723552 REVERSE LENGTH=4982	1
UGCUUCAGUUUUGUUUGC	AT5G25300.1	2.5	Cleavage	| Symbols: | CONTAINS InterPro DOMAIN/s: F-box domain, cyclin-like (InterPro:IPR001810); BEST Arabidopsis thaliana protein match is: F-box family protein with a domain of unknown function (DUF295) (TAIR:AT5G25290.1); Has 285 Blast hits to 224 proteins in 5 species: Archae - 0; Bacteria - 0; Metazoa - 0; Fungi - 0; Plants - 282; Viruses - 0; Other Eukaryotes - 3 (source: NCBI BLink). | chr5:878025…	1
UGCUUCAGUUUUGUUUGC	AT4G20365.1	2.5	Cleavage	| Symbols: | transposable element gene | chr4:10993391-10998715 FORWARD LENGTH=5325	1
UGCUUCAGUUUUGUUUGC	AT4G18580.2	2.5	Cleavage	| Symbols: | unknown protein; Has 35333 Blast hits to 34131 proteins in 2444 species: Archae - 798; Bacteria - 22429; Metazoa - 974; Fungi - 991; Plants - 531; Viruses - 0; Other Eukaryotes - 9610 (source: NCBI BLink). | chr4:10234667-10236026 REVERSE LENGTH=675	1
UGCUUCAGUUUUGUUUGC	AT4G18580.1	2.5	Cleavage	| Symbols: | unknown protein; Has 30201 Blast hits to 17322 proteins in 780 species: Archae - 12; Bacteria - 1396; Metazoa - 17338; Fungi - 3422; Plants - 5037; Viruses - 0; Other Eukaryotes - 2996 (source: NCBI BLink). | chr4:10234667-10236045 REVERSE LENGTH=676	1
UGCUUCAGUUUUGUUUGC	AT4G00130.1	2.5	Cleavage	| Symbols: | DNA-binding storekeeper protein-related transcriptional regulator | chr4:48266-49068 FORWARD LENGTH=733	1
UGCUUCAGUUUUGUUUGC	AT4G28420.1	2.5	Cleavage	| Symbols: | Tyrosine transaminase family protein | chr4:14055662-14057174 FORWARD LENGTH=1226	1
UGCUUCAGUUUUGUUUGC	AT5G13280.1	2.5	Cleavage	| Symbols: AK-LYS1, AK1, AK | aspartate kinase 1 | chr5:4249438-4252836 FORWARD LENGTH=1970	1
UGCUUCAGUUUUGUUUGC	AT1G37669.1	2.5	Cleavage	| Symbols: | transposable element gene | chr1:14248948-14251512 FORWARD LENGTH=2565	1
UGCUUCAGUUUUGUUUGC	AT2G44950.1	2.5	Cleavage	| Symbols: RDO4, HUB1 | histone mono-ubiquitination 1 | chr2:18542213-18548591 REVERSE LENGTH=3370	1
UGCUUCAGUUUUGUUUGC	AT1G03080.1	2.5	Cleavage	| Symbols: | kinase interacting (KIP1-like) family protein | chr1:731611-738056 REVERSE LENGTH=5736	1
UGCUUCAGUUUUGUUUGC	AT1G49032.1	2.5	Cleavage	| Symbols: | unknown protein; FUNCTIONS IN: molecular_function unknown; INVOLVED IN: biological_process unknown; LOCATED IN: endomembrane system; Has 30201 Blast hits to 17322 proteins in 780 species: Archae - 12; Bacteria - 1396; Metazoa - 17338; Fungi - 3422; Plants - 5037; Viruses - 0; Other Eukaryotes - 2996 (source: NCBI BLink). | chr1:18138268-18139005 FORWARD LENGTH=738	1
UGCUUCAGUUUUGUUUGC	AT5G27800.1	2.5	Cleavage	| Symbols: | Class II aminoacyl-tRNA and biotin synthetases superfamily protein | chr5:9842412-9843804 FORWARD LENGTH=1029	1
UGCUUCAGUUUUGUUUGC	AT2G43890.1	2.5	Cleavage	| Symbols: | Pectin lyase-like superfamily protein | chr2:18176924-18178390 FORWARD LENGTH=1179	1
UGCUUCAGUUUUGUUUGC	AT1G05300.1	2.5	Cleavage	| Symbols: ZIP5 | zinc transporter 5 precursor | chr1:1545106-1547849 REVERSE LENGTH=1375	1
UGCUUCAGUUUUGUUUGC	AT3G01930.1	2.5	Cleavage	| Symbols: | Major facilitator superfamily protein | chr3:319061-320948 REVERSE LENGTH=1815	1
UGCUUCAGUUUUGUUUGC	AT1G05300.2	2.5	Cleavage	| Symbols: ZIP5 | zinc transporter 5 precursor | chr1:1545216-1547798 REVERSE LENGTH=1838	1
UGCUUCAGUUUUGUUUGC	AT5G66520.1	2.5	Cleavage	| Symbols: | Tetratricopeptide repeat (TPR)-like superfamily protein | chr5:26551879-26553741 FORWARD LENGTH=1863	1
UGCUUCAGUUUUGUUUGC	AT3G05060.1	2.5	Cleavage	| Symbols: | NOP56-like pre RNA processing ribonucleoprotein | chr3:1412867-1415966 REVERSE LENGTH=2016	2
UGCUUCAGUUUUGUUUGC	AT1G77220.1	2.5	Cleavage	| Symbols: | Protein of unknown function (DUF300) | chr1:29012717-29015803 FORWARD LENGTH=2025	1
UGCUUCAGUUUUGUUUGC	AT3G01930.2	2.5	Cleavage	| Symbols: | Major facilitator superfamily protein | chr3:319061-321560 REVERSE LENGTH=2055	1
UGCUUCAGUUUUGUUUGC	AT1G08610.1	2.5	Cleavage	| Symbols: | Pentatricopeptide repeat (PPR) superfamily protein | chr1:2733657-2735819 REVERSE LENGTH=2082	2
UGCUUCAGUUUUGUUUGC	AT5G48610.1	2.5	Cleavage	| Symbols: | unknown protein; Has 43043 Blast hits to 23768 proteins in 1327 species: Archae - 108; Bacteria - 3952; Metazoa - 17076; Fungi - 3614; Plants - 1643; Viruses - 204; Other Eukaryotes - 16446 (source: NCBI BLink). | chr5:19711542-19715910 FORWARD LENGTH=2538	1
UGCUUCAGUUUUGUUUGC	AT1G02050.1	2.5	Cleavage	| Symbols: LAP6 | Chalcone and stilbene synthase family protein | chr1:359117-360518 REVERSE LENGTH=1312	1
UGCUUCAGUUUUGUUUGC	AT1G72410.1	2.5	Cleavage	| Symbols: | COP1-interacting protein-related | chr1:27251696-27257081 REVERSE LENGTH=4205	1
UGCUUCAGUUUUGUUUGC	AT1G72410.2	2.5	Cleavage	| Symbols: | COP1-interacting protein-related | chr1:27251426-27256790 REVERSE LENGTH=4091	1
UGCUUCAGUUUUGUUUGC	AT3G50350.2	2.5	Cleavage	| Symbols: | Protein of unknown function (DUF1685) | chr3:18672102-18674022 FORWARD LENGTH=935	1
UGCUUCAGUUUUGUUUGC	AT5G04850.1	2.5	Cleavage	| Symbols: VPS60.2 | SNF7 family protein | chr5:1408058-1409892 REVERSE LENGTH=982	1
UGCUUCAGUUUUGUUUGC	AT5G04850.2	2.5	Cleavage	| Symbols: VPS60.2 | SNF7 family protein | chr5:1408019-1409893 REVERSE LENGTH=1133	1
UGCUUCAGUUUUGUUUGC	AT3G42860.1	2.5	Cleavage	| Symbols: | zinc knuckle (CCHC-type) family protein | chr3:14946188-14948167 REVERSE LENGTH=1459	1
UGCUUCAGUUUUGUUUGC	AT4G27290.1	2.5	Cleavage	| Symbols: | S-locus lectin protein kinase family protein | chr4:13666281-13669202 FORWARD LENGTH=2352	1
UGCUUCAGUUUUGUUUGC	AT4G16780.1	3	Cleavage	| Symbols: ATHB-2, HAT4, ATHB2, HB-2 | homeobox protein 2 | chr4:9449114-9450743 FORWARD LENGTH=1171	1
UGCUUCAGUUUUGUUUGC	AT5G20610.1	3	Cleavage	| Symbols: | unknown protein; BEST Arabidopsis thaliana protein match is: unknown protein (TAIR:AT5G26160.1); Has 918 Blast hits to 759 proteins in 180 species: Archae - 6; Bacteria - 105; Metazoa - 264; Fungi - 89; Plants - 167; Viruses - 5; Other Eukaryotes - 282 (source: NCBI BLink). | chr5:6968690-6972995 FORWARD LENGTH=3783	1
UGCUUCAGUUUUGUUUGC	AT3G56340.1	3	Cleavage	| Symbols: | Ribosomal protein S26e family protein | chr3:20892129-20893443 REVERSE LENGTH=673	1
UGCUUCAGUUUUGUUUGC	AT1G21360.1	3	Cleavage	| Symbols: GLTP2 | glycolipid transfer protein 2 | chr1:7481252-7483507 FORWARD LENGTH=1055	1
UGCUUCAGUUUUGUUUGC	AT2G27920.2	3	Cleavage	| Symbols: SCPL51 | serine carboxypeptidase-like 51 | chr2:11885571-11888619 REVERSE LENGTH=1390	1
UGCUUCAGUUUUGUUUGC	AT1G62305.2	3	Cleavage	| Symbols: | Core-2/I-branching beta-1,6-N-acetylglucosaminyltransferase family protein | chr1:23026776-23029339 REVERSE LENGTH=1428	1
UGCUUCAGUUUUGUUUGC	AT1G62305.1	3	Cleavage	| Symbols: | Core-2/I-branching beta-1,6-N-acetylglucosaminyltransferase family protein | chr1:23026776-23029339 REVERSE LENGTH=1500	1
UGCUUCAGUUUUGUUUGC	AT2G27920.3	3	Cleavage	| Symbols: SCPL51 | serine carboxypeptidase-like 51 | chr2:11885571-11889030 REVERSE LENGTH=1569	1
UGCUUCAGUUUUGUUUGC	AT1G58037.1	3	Cleavage	| Symbols: | Cysteine/Histidine-rich C1 domain family protein | chr1:21472965-21474602 REVERSE LENGTH=1638	1
UGCUUCAGUUUUGUUUGC	AT2G27920.1	3	Cleavage	| Symbols: SCPL51 | serine carboxypeptidase-like 51 | chr2:11885571-11889176 REVERSE LENGTH=1725	1
UGCUUCAGUUUUGUUUGC	AT5G08010.1	3	Cleavage	| Symbols: | unknown protein; BEST Arabidopsis thaliana protein match is: unknown protein (TAIR:AT5G61040.1); Has 5732 Blast hits to 4319 proteins in 440 species: Archae - 66; Bacteria - 397; Metazoa - 2437; Fungi - 292; Plants - 238; Viruses - 35; Other Eukaryotes - 2267 (source: NCBI BLink). | chr5:2569606-2571734 FORWARD LENGTH=1822	1
UGCUUCAGUUUUGUUUGC	AT1G36560.1	3	Cleavage	| Symbols: | transposable element gene | chr1:13799886-13801807 REVERSE LENGTH=1922	1
UGCUUCAGUUUUGUUUGC	AT5G03540.1	3	Translation	| Symbols: ATEXO70A1, EXO70A1 | exocyst subunit exo70 family protein A1 | chr5:889566-894167 FORWARD LENGTH=2208	1
UGCUUCAGUUUUGUUUGC	AT5G03540.3	3	Translation	| Symbols: EXO70A1 | exocyst subunit exo70 family protein A1 | chr5:889566-894167 FORWARD LENGTH=2286	1
UGCUUCAGUUUUGUUUGC	AT5G03540.2	3	Translation	| Symbols: ATEXO70A1, EXO70A1 | exocyst subunit exo70 family protein A1 | chr5:889566-894167 FORWARD LENGTH=2328	1
UGCUUCAGUUUUGUUUGC	AT3G53760.1	3	Cleavage	| Symbols: GCP4, ATGCP4 | GAMMA-TUBULIN COMPLEX PROTEIN 4 | chr3:19917854-19922365 REVERSE LENGTH=2667	1
UGCUUCAGUUUUGUUUGC	AT3G32000.1	3	Cleavage	| Symbols: | transposable element gene | chr3:12984313-12987051 FORWARD LENGTH=2739	1
UGCUUCAGUUUUGUUUGC	AT5G52882.1	3	Cleavage	| Symbols: | P-loop containing nucleoside triphosphate hydrolases superfamily protein | chr5:21433879-21438659 REVERSE LENGTH=3063	1
UGCUUCAGUUUUGUUUGC	AT1G63870.1	3	Cleavage	| Symbols: | Disease resistance protein (TIR-NBS-LRR class) family | chr1:23707131-23711901 REVERSE LENGTH=3096	1
UGCUUCAGUUUUGUUUGC	AT1G41743.1	3	Cleavage	| Symbols: | transposable element gene | chr1:15514268-15517653 REVERSE LENGTH=3386	1
UGCUUCAGUUUUGUUUGC	AT2G20320.1	3	Cleavage	| Symbols: | DENN (AEX-3) domain-containing protein | chr2:8766739-8772591 FORWARD LENGTH=3506	1
UGCUUCAGUUUUGUUUGC	AT5G16680.1	3	Cleavage	| Symbols: | RING/FYVE/PHD zinc finger superfamily protein | chr5:5467373-5473506 REVERSE LENGTH=4395	1
UGCUUCAGUUUUGUUUGC	AT1G76740.1	3	Cleavage	| Symbols: | unknown protein; BEST Arabidopsis thaliana protein match is: unknown protein (TAIR:AT1G76840.1); Has 3683 Blast hits to 2942 proteins in 407 species: Archae - 9; Bacteria - 440; Metazoa - 1472; Fungi - 269; Plants - 192; Viruses - 8; Other Eukaryotes - 1293 (source: NCBI BLink). | chr1:28805235-28810557 FORWARD LENGTH=4679	2
UGCUUCAGUUUUGUUUGC	AT1G13980.2	3	Cleavage	| Symbols: GN | sec7 domain-containing protein | chr1:4788463-4794553 FORWARD LENGTH=4799	1
UGCUUCAGUUUUGUUUGC	AT1G13980.1	3	Cleavage	| Symbols: GN, VAN7, EMB30 | sec7 domain-containing protein | chr1:4788559-4794654 FORWARD LENGTH=4835	1
UGCUUCAGUUUUGUUUGC	AT4G25380.1	3	Cleavage	| Symbols: SAP10 | stress-associated protein 10 | chr4:12975936-12976328 REVERSE LENGTH=393	1
UGCUUCAGUUUUGUUUGC	AT5G14440.2	3	Cleavage	| Symbols: | Surfeit locus protein 2 (SURF2) | chr5:4655903-4657907 REVERSE LENGTH=1138	1
UGCUUCAGUUUUGUUUGC	AT5G14440.1	3	Cleavage	| Symbols: | Surfeit locus protein 2 (SURF2) | chr5:4655903-4657907 REVERSE LENGTH=1141	1
UGCUUCAGUUUUGUUUGC	AT2G02430.1	3	Cleavage	| Symbols: | pseudogene, arginyl-tRNA synthetase | chr2:635456-636638 FORWARD LENGTH=1183	1
UGCUUCAGUUUUGUUUGC	AT4G33880.1	3	Cleavage	| Symbols: RSL2 | ROOT HAIR DEFECTIVE 6-LIKE 2 | chr4:16239363-16241137 REVERSE LENGTH=1347	1
UGCUUCAGUUUUGUUUGC	AT1G15720.1	3	Cleavage	| Symbols: TRFL5 | TRF-like 5 | chr1:5406025-5407486 FORWARD LENGTH=1462	1
UGCUUCAGUUUUGUUUGC	AT3G10700.1	3	Cleavage	| Symbols: GalAK | galacturonic acid kinase | chr3:3346578-3351023 REVERSE LENGTH=1646	2
UGCUUCAGUUUUGUUUGC	AT5G42270.1	3	Translation	| Symbols: VAR1, FTSH5 | FtsH extracellular protease family | chr5:16902486-16905294 FORWARD LENGTH=2480	1
UGCUUCAGUUUUGUUUGC	AT4G21430.1	3	Cleavage	| Symbols: B160 | Zinc finger, RING-type;Transcription factor jumonji/aspartyl beta-hydroxylase | chr4:11407804-11412159 REVERSE LENGTH=2815	2
UGCUUCAGUUUUGUUUGC	AT2G41740.1	3	Cleavage	| Symbols: VLN2, ATVLN2 | villin 2 | chr2:17410715-17417740 REVERSE LENGTH=3541	1
UGCUUCAGUUUUGUUUGC	AT3G60170.1	3	Cleavage	| Symbols: | transposable element gene | chr3:22232512-22236531 FORWARD LENGTH=4020	1
UGCUUCAGUUUUGUUUGC	AT2G31900.1	3	Translation	| Symbols: XIF, ATXIF, ATMYO5 | myosin-like protein XIF | chr2:13560760-13569623 REVERSE LENGTH=4671	1
UGCUUCAGUUUUGUUUGC	AT2G13680.1	3	Cleavage	| Symbols: CALS5, GLS2, ATGSL02 | callose synthase 5 | chr2:5694398-5706134 FORWARD LENGTH=5925	1
UGCUUCAGUUUUGUUUGC	AT3G50350.1	3	Cleavage	| Symbols: | Protein of unknown function (DUF1685) | chr3:18672906-18673706 FORWARD LENGTH=546	1
UGCUUCAGUUUUGUUUGC	AT1G70350.1	3	Cleavage	| Symbols: | unknown protein; Has 98 Blast hits to 98 proteins in 11 species: Archae - 0; Bacteria - 0; Metazoa - 0; Fungi - 0; Plants - 98; Viruses - 0; Other Eukaryotes - 0 (source: NCBI BLink). | chr1:26507114-26508285 REVERSE LENGTH=568	1
UGCUUCAGUUUUGUUUGC	AT1G56100.1	3	Cleavage	| Symbols: | Plant invertase/pectin methylesterase inhibitor superfamily protein | chr1:20980369-20983979 REVERSE LENGTH=699	1
UGCUUCAGUUUUGUUUGC	AT4G00040.1	3	Cleavage	| Symbols: | Chalcone and stilbene synthase family protein | chr4:14627-16079 FORWARD LENGTH=1366	1
UGCUUCAGUUUUGUUUGC	AT3G52742.1	3	Cleavage	| Symbols: | other RNA | chr3:19547358-19549011 REVERSE LENGTH=1654	2
UGCUUCAGUUUUGUUUGC	AT3G62080.2	3	Cleavage	| Symbols: | SNF7 family protein | chr3:22986174-22988777 FORWARD LENGTH=1666	1
UGCUUCAGUUUUGUUUGC	AT3G62080.1	3	Cleavage	| Symbols: | SNF7 family protein | chr3:22986176-22988777 FORWARD LENGTH=1739	1
UGCUUCAGUUUUGUUUGC	AT3G47010.2	3	Cleavage	| Symbols: | Glycosyl hydrolase family protein | chr3:17316649-17319531 REVERSE LENGTH=1949	1
UGCUUCAGUUUUGUUUGC	AT3G47010.1	3	Cleavage	| Symbols: | Glycosyl hydrolase family protein | chr3:17316649-17319531 REVERSE LENGTH=1952	1
UGCUUCAGUUUUGUUUGC	AT4G38270.2	3	Cleavage	| Symbols: GAUT3 | galacturonosyltransferase 3 | chr4:17938406-17941553 FORWARD LENGTH=2201	1
UGCUUCAGUUUUGUUUGC	AT4G38270.1	3	Cleavage	| Symbols: GAUT3 | galacturonosyltransferase 3 | chr4:17938372-17941558 FORWARD LENGTH=2252	1
UGCUUCAGUUUUGUUUGC	AT5G11390.1	3	Cleavage	| Symbols: WIT1 | WPP domain-interacting protein 1 | chr5:3633667-3636570 FORWARD LENGTH=2387	1
UGCUUCAGUUUUGUUUGC	AT4G28830.2	3	Cleavage	| Symbols: | S-adenosyl-L-methionine-dependent methyltransferases superfamily protein | chr4:14232446-14234042 FORWARD LENGTH=785	1
UGCUUCAGUUUUGUUUGC	AT4G28830.1	3	Cleavage	| Symbols: | S-adenosyl-L-methionine-dependent methyltransferases superfamily protein | chr4:14232446-14234042 FORWARD LENGTH=796	1

[truncated: 2 more sheets: Jcu-miR9741, Jcu-miR11155c-3p]
